# Supplementary material for: Exploring causal correlations between circulating cytokines and atopic dermatitis: a bidirectional two-sample Mendelian randomization study
Source: Front Immunol. 2024 Jul 11;15:1367958. doi: 10.3389/fimmu.2024.1367958 (PMC11269137; doi:10.3389/fimmu.2024.1367958)
Supplement: Supplementary file 1 [file DataSheet_1.zip]

Archive with 1 entries (1 files):
- The script used for MR.R
