# Supplementary material for: Exploring causal correlations between circulating cytokines and atopic dermatitis: a bidirectional two-sample Mendelian randomization study
Source: Front Immunol. 2024 Jul 11;15:1367958. doi: 10.3389/fimmu.2024.1367958 (PMC11269137; doi:10.3389/fimmu.2024.1367958)
Supplement: Supplementary file 3 [file Table_2.xlsx]

## Sheet: Table S1
Supplementary Table S1. The clinical sample information
	Control (N = 4)	Atopic dermatitis (N = 4)
Age (SEM)	26.25 (6.90)	25.00 (5.35)
Gender
Male	2	2
Female	2	2
Race
The Han nationality	4	4
Duration since AD diagnosis (years) (SEM)	/	23.75 (3.90)
EASI score (SEM)	/	35.00 (4.10)
BSA affected by AD (SEM)	/	40.25 (6.26)
Itch NRS (SEM)	/	6.50 (0.64)
DLQI (SEM)	/	16.25 (1.80)
SCORAD (SEM)	/	44.75 (3.92)
POEM (SEM)	/	20.75 (1.75)

## Sheet: Table S2
Supplementary Table S1. Overview of the GWAS summary statistics of each cytokine and the atopic dermatitis
GWAS summary statistics	Abbreviation	Sample size	Hyperlink for download
Chemokines
C-X-C motif chemokine 9 levels	CXCL9	14735	GCST90274784
C-C motif chemokine 4 levels	CCL4	14744	GCST90274770
C-C motif chemokine 23 levels	CCL23	14736	GCST90274767
C-C motif chemokine 25 levels	CCL25	14736	GCST90274768
C-C motif chemokine 28 levels	CCL28	14734	GCST90274769
C-X-C motif chemokine 11 levels	CXCL11	14736	GCST90274781
C-X-C motif chemokine 6 levels	CXCL6	14744	GCST90274783
C-X-C motif chemokine 10 levels	CXCL10	14744	GCST90274780
C-X-C motif chemokine 5 levels	CXCL5	14736	GCST90274782
C-X-C motif chemokine 1 levels	CXCL1	14736	GCST90274779
C-C motif chemokine 20 levels	CCL20	14736	GCST90274766
C-C motif chemokine 19 levels	CCL19	14736	GCST90274765
Fractalkine levels	CX3CL1	14743	GCST90274778
Monocyte chemoattractant protein-4 levels	CCL13	14736	GCST90274824
Monocyte chemoattractant protein 2 levels	CCL8	14736	GCST90274822
Macrophage inflammatory protein 1a levels	CCL3	14743	GCST90274825
Monocyte chemoattractant protein-1 levels	CCL2	14733	GCST90274821
Monocyte chemoattractant protein-3 levels	CCL7	11783	GCST90274823
Eotaxin levels	Eotaxin	14734	GCST90274764
Growth factors
Fibroblast growth factor 19 levels	FGF19	14744	GCST90274787
Hepatocyte growth factor levels	HGF	14734	GCST90274793
Transforming growth factor-alpha levels	TGF-α	14733	GCST90274838
Vascular endothelial growth factor A levels	VEGF-A	14744	GCST90274848
beta-nerve growth factor levels	Beta-NGF	14743	GCST90274762
Fibroblast growth factor 21 levels	FGF21	14743	GCST90274788
Fibroblast growth factor 23 levels	FGF23	14735	GCST90274789
Delta and Notch-like epidermal growth factor-related receptor levels	DNER	14735	GCST90274785
Latency-associated peptide transforming growth factor beta 1 levels	LAP-TGF-β1	14736	GCST90274818
Fibroblast growth factor 5 levels	FGF5	11789	GCST90274790
Stem cell factor levels	SCF	14736	GCST90274833
Macrophage colony-stimulating factor 1 levels	CSF-1	14734	GCST90274776
Glial cell line-derived neurotrophic factor levels	GDNF	14736	GCST90274792
Artemin levels	Artemin	11778	GCST90274760
Neurturin levels	Neurturin	11791	GCST90274828
Neurotrophin-3 levels	NT-3	14744	GCST90274829
Interleukins
Interleukin-6 levels	IL-6	14743	GCST90274815
interleukin-18 receptor 1 levels	IL-18R1	14743	GCST90274804
Interleukin-15 receptor subunit alpha levels	IL-15RA	11792	GCST90274800
Interleukin-33 levels	IL-33	11793	GCST90274812
Interleukin-13 levels	IL-13	11792	GCST90274799
Interleukin-10 receptor subunit beta levels	IL-10RB	14734	GCST90274797
Interleukin-18 levels	IL-18	14744	GCST90274803
Interleukin-20 receptor subunit alpha levels	IL-20RA	11792	GCST90274808
Interleukin-17C levels	IL-17C	11793	GCST90274802
Interleukin-8 levels	IL-8	14744	GCST90274817
Interleukin-17A levels	IL-17A	11784	GCST90274801
Interleukin-4 levels	IL-4	11793	GCST90274813
Interleukin-12 subunit beta levels	IL-12B	14735	GCST90274798
Interleukin-7 levels	IL-7	14736	GCST90274816
Interleukin-20 levels	IL-20	11784	GCST90274807
Interleukin-2 levels	IL-2	11789	GCST90274806
Interleukin-10 levels	IL-10	14744	GCST90274795
Interleukin-2 receptor subunit beta levels	IL-2RB	11792	GCST90274811
Interleukin-1-alpha levels	IL-1α	11788	GCST90274805
Interleukin-5 levels	IL-5	11792	GCST90274814
Interleukin-24 levels	IL-24	11785	GCST90274810
Interleukin-10 receptor subunit alpha levels	IL-10RA	11793	GCST90274796
Interleukin-22 receptor subunit alpha-1 levels	IL-22RA1	11793	GCST90274809
Others
T-cell surface glycoprotein CD5 levels	CD5	14735	GCST90274773
Matrix metalloproteinase-10 levels	MMP-10	14744	GCST90274827
Eukaryotic translation initiation factor 4E-binding protein 1 levels	EIF4EBP1	14736	GCST90274758
TNF-beta levels	TNF-β	11792	GCST90274840
Tumor necrosis factor ligand superfamily member 14 levels	TNFSF14	11793	GCST90274842
TNF-related activation-induced cytokine levels	TRANCE	14736	GCST90274844
Axin-1 levels	Axin-1	11793	GCST90274761
Fms-related tyrosine kinase 3 ligand levels	FLT3LG	14734	GCST90274791
Signaling lymphocytic activation molecule levels	SLAMF1	14734	GCST90274835
Caspase 8 levels	Caspase 8	14744	GCST90274763
Urokinase-type plasminogen activator levels	PLAU	14734	GCST90274847
Sulfotransferase 1A1 levels	SULT1A1	11793	GCST90274836
Osteoprotegerin levels	Osteoprotegerin	14733	GCST90274830
Tumor necrosis factor receptor superfamily member 9 levels	TNFRSF9	11784	GCST90274841
TNF-related apoptosis-inducing ligand levels	TRAIL	14735	GCST90274843
Natural killer cell receptor 2B4 levels	CD244	14735	GCST90274771
CUB domain-containing protein 1 levels	CDCP1	14734	GCST90274775
Cystatin D levels	CST5	14736	GCST90274777
Leukemia inhibitory factor levels	LIF	11793	GCST90274819
Oncostatin-M levels	OSM	14736	GCST90274831
Leukemia inhibitory factor receptor levels	LIFR	11784	GCST90274820
T-cell surface glycoprotein CD6 isoform levels	CD6	14735	GCST90274774
Matrix metalloproteinase-1 levels	MMP-1	14744	GCST90274826
SIR2-like protein 2 levels	SIRT2	14736	GCST90274834
Tumor necrosis factor levels	TNF	11785	GCST90274839
Programmed cell death 1 ligand 1 levels	PD-L1	14736	GCST90274832
Adenosine Deaminase levels	ADA	14736	GCST90274759
STAM binding protein levels	STAMBP	14736	GCST90274837
CD40L receptor levels	CD40LG	14736	GCST90274772
Interferon gamma levels	IFN-γ	11793	GCST90274794
Tumor necrosis factor ligand superfamily member 12 levels	TNFSF12	14736	GCST90274846
Thymic stromal lymphopoietin levels	TSLP	11793	GCST90274845
Protein S100-A12 levels	S100A12	14743	GCST90274786
Disease
GWAS of Atopic dermatitis for exploration	AD	40835	ieu-a-996
GWAS of Atopic dermatitis for validation	AD	318873	finngen_R8_L12_ATOPIC

## Sheet: Table S3
Supplementary Table S2. The instrumental variables used in Mendelian randomization analysis of causal relationships are taken at the cut-off point of 5×10-8
Outcome	Exposure	SNP	Chromosome	Effect allele	Reference allele	Exposure				Outcome			F statistics
						Beta	SE	P		Beta	SE	P
AD	T-cell surface glycoprotein CD5 levels	rs61747728	1	T	C	0.1841	0.0313	4.06e-09		-0.0221014	0.0512582	0.666359	34.5954
AD	T-cell surface glycoprotein CD5 levels	rs4939490	11	C	G	0.1083	0.012	1.8e-19		0.0209471	0.0180965	0.247039	81.4506
AD	T-cell surface glycoprotein CD5 levels	rs3184504	12	T	C	0.1427	0.0128	7.29e-29		0.0431581	0.0184873	0.0195889	124.288
AD	T-cell surface glycoprotein CD5 levels	rs7242462	18	A	G	-0.1199	0.0187	1.44e-10		-0.0477868	0.0282915	0.0912032	41.1107
AD	C-X-C motif chemokine 11 levels	rs6827617	4	A	G	-0.1724	0.0118	2.42e-48		0.020131	0.0170995	0.239078	213.457
AD	C-X-C motif chemokine 11 levels	rs75612655	7	T	C	0.5352	0.0705	3.16e-14		-0.200496	0.27196	0.460997	57.6307
AD	C-X-C motif chemokine 11 levels	rs10733789	10	T	C	-0.0815	0.0127	1.39e-10		0.00668759	0.0179057	0.708789	41.182
AD	C-X-C motif chemokine 11 levels	rs3184504	12	T	C	0.1236	0.0132	7.7e-21		0.0431581	0.0184873	0.0195889	87.6777
AD	C-X-C motif chemokine 9 levels	rs4241577	4	A	C	-0.1419	0.0128	1.47e-28		0.0471202	0.0193203	0.014752	122.898
AD	C-X-C motif chemokine 9 levels	rs783149	6	A	C	-0.0805	0.0144	2.27e-08		0.0261803	0.0228562	0.252019	31.2512
AD	C-X-C motif chemokine 9 levels	rs12191307	6	A	G	-0.1452	0.0197	1.7e-13		0.0431581	0.0184873	0.0195889	54.3251
AD	C-X-C motif chemokine 9 levels	rs3184504	12	T	C	0.1008	0.013	8.92e-15		0.0431581	0.0184873	0.0195889	60.1221
AD	Fms-related tyrosine kinase 3 ligand levels	rs55633025	1	A	G	0.0725	0.0129	1.91e-08		-0.00393875	0.0170832	0.817631	31.5861
AD	Fms-related tyrosine kinase 3 ligand levels	rs1866051	2	T	C	-0.0746	0.0115	8.76e-11		-0.0301397	0.0166157	0.0696996	42.0806
AD	Fms-related tyrosine kinase 3 ligand levels	rs7624160	3	T	G	-0.1061	0.0119	4.84e-19		0.0302731	0.0180127	0.0928261	79.4945
AD	Fms-related tyrosine kinase 3 ligand levels	rs144317085	4	A	T	0.2206	0.0324	9.85e-12		0.00431169	0.0594201	0.942139	46.3576
AD	Fms-related tyrosine kinase 3 ligand levels	rs7726159	5	A	C	-0.1191	0.0128	1.34e-20		0.0361863	0.0217837	0.0966763	86.5772
AD	Fms-related tyrosine kinase 3 ligand levels	rs11212636	11	A	G	-0.0772	0.0117	4.16e-11		0.00123823	0.0171004	0.942245	43.5374
AD	Fms-related tyrosine kinase 3 ligand levels	rs9554186	13	A	T	0.0821	0.0128	1.42e-10		0.0100127	0.0195015	0.60767	41.1402
AD	Fms-related tyrosine kinase 3 ligand levels	rs76428106	13	T	C	-1.1019	0.0524	3.59e-98		-0.0516565	0.164045	0.752853	442.203
AD	Fms-related tyrosine kinase 3 ligand levels	rs78429945	20	T	G	0.0884	0.016	3.29e-08		-0.00204108	0.0249104	0.934675	30.5256
AD	Interleukin-10 receptor subunit beta levels	rs142421172	1	A	G	0.208	0.031	1.95e-11		0.0538753	0.0511803	0.292478	45.0198
AD	Interleukin-10 receptor subunit beta levels	rs6517157	21	T	C	0.1509	0.0251	1.83e-09		0.00437641	0.0416684	0.916329	36.1436
AD	Interleukin-10 receptor subunit beta levels	rs2266590	21	A	G	-0.4105	0.0108	4.06E-316		0.0365431	0.0179377	0.0416399	1444.7
AD	interleukin-18 receptor 1 levels	rs76046089	2	C	G	0.1483	0.017	2.7e-18		0.0421999	0.030628	0.168234	76.1
AD	interleukin-18 receptor 1 levels	rs11465700	2	A	G	-0.4813	0.012	9.51E-352		-0.0125018	0.0180955	0.489667	1608.68
AD	interleukin-18 receptor 1 levels	rs1005042	2	A	G	0.31	0.0118	4.09e-152		-0.0509134	0.0174907	0.00361601	690.175
AD	interleukin-18 receptor 1 levels	rs17027623	2	A	T	0.374	0.0377	3.39e-23		0.010177	0.0674312	0.880019	98.4148
AD	interleukin-18 receptor 1 levels	rs72828028	2	T	C	-0.2344	0.0328	8.91e-13		-0.0429524	0.0572723	0.453282	51.0702
AD	interleukin-18 receptor 1 levels	rs28929474	14	T	C	0.2643	0.0445	2.86e-09		0.0841012	0.0662606	0.204331	35.2756
AD	interleukin-18 receptor 1 levels	rs78357146	17	A	G	-0.3382	0.0378	3.65e-19		0.0737949	0.0742112	0.320022	80.0504
AD	TNF-related activation-induced cytokine levels	rs79287178	3	A	G	-0.4987	0.0343	6.82e-48		-0.0550794	0.0643066	0.391715	211.393
AD	TNF-related activation-induced cytokine levels	rs11713634	3	A	G	-0.0978	0.015	7.03e-11		-0.0153462	0.0184725	0.406102	42.5104
AD	TNF-related activation-induced cytokine levels	rs62501135	8	A	G	-0.1532	0.0148	4.13e-25		-0.0109609	0.0233865	0.63932	107.15
AD	TNF-related activation-induced cytokine levels	rs2468187	8	T	C	-0.1618	0.0118	8.62e-43		-0.00200601	0.0170581	0.906386	188.015
AD	TNF-related activation-induced cytokine levels	rs4512994	13	A	C	0.1172	0.0116	5.33e-24		-0.0202507	0.016665	0.224277	102.08
AD	TNF-related activation-induced cytokine levels	rs704	17	A	G	-0.1085	0.0116	8.48e-21		-0.0335495	0.017186	0.0509354	87.487
AD	TNF-related activation-induced cytokine levels	rs117113213	20	A	G	-0.1646	0.03	4.1e-08		0.0144387	0.0680199	0.831885	30.1035

## Sheet: Table S4
Supplementary Table S3. The 7 causal relationships (SNPs reaching P<5×10-8)
exposure	outcome	method	nsnp	β	SE	Pvalue	lo_ci	up_ci	or	or_lci95	or_uci95		Heterogeneity test				Pleiotropy test
													Method	Q	P		egger_intercept	P
T-cell surface glycoprotein CD5 levels	AD	Inverse variance weighted	4	-0.266551	0.0889968	0.00274385	-0.440985	-0.0921176	0.766017	0.643402	0.911998		Inverse variance weighted	0.858124	0.83552		-0.00164821	0.984091
T-cell surface glycoprotein CD5 levels	AD	Weighted median	4	-0.265508	0.103255	0.0101294	-0.467888	-0.0631282	0.766816	0.626324	0.938823		MR Egger	0.857618	0.651284
T-cell surface glycoprotein CD5 levels	AD	MR Egger	4	-0.253913	0.568647	0.698913	-1.36846	0.860635	0.775759	0.254498	2.36466
C-X-C motif chemokine 11 levels	AD	Inverse variance weighted	4	-0.159285	0.0787686	0.0431566	-0.313672	-0.00489875	0.852753	0.730759	0.995113		Inverse variance weighted	3.18176	0.364442		0.0184949	0.693249
C-X-C motif chemokine 11 levels	AD	Weighted median	4	-0.157819	0.0882586	0.0737524	-0.330806	0.0151675	0.854004	0.718345	1.01528		MR Egger	2.88236	0.236648
C-X-C motif chemokine 11 levels	AD	MR Egger	4	-0.290494	0.302163	0.437803	-0.882733	0.301745	0.747894	0.413651	1.35222
C-X-C motif chemokine 9 levels	AD	Inverse variance weighted	4	-0.318491	0.0919745	0.000534552	-0.498761	-0.138221	0.727246	0.607283	0.870906		Inverse variance weighted	1.11853	0.772602		-0.0250623	0.659444
C-X-C motif chemokine 9 levels	AD	Weighted median	4	-0.331351	0.112423	0.00320489	-0.551699	-0.111003	0.717953	0.57597	0.894936		MR Egger	0.856146	0.651764
C-X-C motif chemokine 9 levels	AD	MR Egger	4	-0.110377	0.416564	0.815843	-0.926842	0.706089	0.895497	0.395802	2.02605
Fms-related tyrosine kinase 3 ligand levels	AD	Inverse variance weighted	9	-0.136304	0.0686227	0.0470019	-0.270804	-0.0018036	0.872577	0.762766	0.998198		Inverse variance weighted	5.36223	0.718251		-0.00614961	0.689749
Fms-related tyrosine kinase 3 ligand levels	AD	MR Egger	9	-0.0835294	0.144187	0.580534	-0.366136	0.199077	0.919864	0.693409	1.22028		MR Egger	5.18903	0.636907
Fms-related tyrosine kinase 3 ligand levels	AD	Weighted median	9	-0.0509866	0.0927723	0.582602	-0.23282	0.130847	0.950291	0.792296	1.13979
Interleukin-10 receptor subunit beta levels	AD	Inverse variance weighted	3	0.0926726	0.0425111	0.0292604	0.00935079	0.175994	1.0971	1.00939	1.19243		Inverse variance weighted	0.517167	0.772145		0.0098182	0.891505
Interleukin-10 receptor subunit beta levels	AD	Weighted median	3	0.0899711	0.0432709	0.0375941	0.00516019	0.174782	1.09414	1.00517	1.19099		MR Egger	0.487551	0.485022
Interleukin-10 receptor subunit beta levels	AD	MR Egger	3	0.0670847	0.154645	0.739432	-0.23602	0.370189	1.06939	0.789765	1.44801
interleukin-18 receptor 1 levels	AD	Inverse variance weighted	7	0.0798257	0.0317701	0.0119842	0.0175564	0.142095	1.0831	1.01771	1.15269		Inverse variance weighted	6.83851	0.336041		0.0818767	0.0696956
interleukin-18 receptor 1 levels	AD	Weighted median	7	0.0266723	0.0364659	0.464516	-0.0448009	0.0981455	1.02703	0.956188	1.10312		MR Egger	1.54444	0.907885
interleukin-18 receptor 1 levels	AD	MR Egger	7	-0.13165	0.0966084	0.231135	-0.321003	0.057702	0.876647	0.725421	1.0594
TNF-related activation-induced cytokine levels	AD	Inverse variance weighted	7	0.112524	0.0562343	0.0453941	0.00230469	0.222743	1.1191	1.00231	1.2495		Inverse variance weighted	2.98587	0.810618		0.016987	0.470311
TNF-related activation-induced cytokine levels	AD	Weighted median	7	0.101321	0.068451	0.138821	-0.0328431	0.235485	1.10663	0.96769	1.26552		MR Egger	2.37639	0.794985
TNF-related activation-induced cytokine levels	AD	MR Egger	7	0.00141899	0.153023	0.99296	-0.298507	0.301345	1.00142	0.741925	1.35168

## Sheet: Table S5
Supplementary Table S4. The causal effects of the circulating cytokines on AD (SNPs reaching P<5×10-8)
exposure	outcome	method	nsnp	β	SE	Pvalue	lo_ci	up_ci	or	or_lci95	or_uci95
Eotaxin levels	AD	Inverse variance weighted	6	0.0160544	0.0715324	0.822419	-0.124149	0.156258	1.01618	0.883248	1.16913
Eotaxin levels	AD	Weighted median	6	0.00334157	0.0886343	0.969926	-0.170382	0.177065	1.00335	0.843343	1.19371
Eotaxin levels	AD	MR Egger	6	0.0537186	0.139671	0.720101	-0.220036	0.327473	1.05519	0.80249	1.38746
C-C motif chemokine 19 levels	AD	Inverse variance weighted	2	-0.0497725	0.103488	0.630553	-0.252609	0.153064	0.951446	0.776771	1.1654
C-C motif chemokine 23 levels	AD	Inverse variance weighted	4	-0.065662	0.0470879	0.16318	-0.157954	0.0266303	0.936447	0.853889	1.02699
C-C motif chemokine 23 levels	AD	Weighted median	4	-0.0548247	0.0482359	0.255707	-0.149367	0.0397177	0.946651	0.861253	1.04052
C-C motif chemokine 23 levels	AD	MR Egger	4	0.0289008	0.157625	0.871427	-0.280044	0.337846	1.02932	0.75575	1.40192
C-C motif chemokine 25 levels	AD	Inverse variance weighted	8	0.0151499	0.0277132	0.584607	-0.0391679	0.0694677	1.01527	0.961589	1.07194
C-C motif chemokine 25 levels	AD	Weighted median	8	0.00751787	0.0291819	0.7967	-0.0496787	0.0647145	1.00755	0.951535	1.06685
C-C motif chemokine 25 levels	AD	MR Egger	8	0.0119299	0.0431837	0.791619	-0.0727102	0.0965699	1.012	0.92987	1.10139
C-C motif chemokine 28 levels	AD	Inverse variance weighted	4	-0.160192	0.204582	0.433615	-0.561172	0.240789	0.851981	0.57054	1.27225
C-C motif chemokine 28 levels	AD	Weighted median	4	-0.107084	0.179047	0.54979	-0.458016	0.243849	0.89845	0.632537	1.27615
C-C motif chemokine 28 levels	AD	MR Egger	4	-0.405562	0.765784	0.649298	-1.9065	1.09537	0.666602	0.1486	2.9903
C-C motif chemokine 4 levels	AD	Inverse variance weighted	4	-0.0573484	0.0408148	0.159995	-0.137345	0.0226486	0.944265	0.871669	1.02291
C-C motif chemokine 4 levels	AD	Weighted median	4	-0.054964	0.0443491	0.215216	-0.141888	0.0319602	0.946519	0.867718	1.03248
C-C motif chemokine 4 levels	AD	MR Egger	4	0.127583	0.157796	0.503671	-0.181697	0.436863	1.13608	0.833854	1.54784
Natural killer cell receptor 2B4 levels	AD	Inverse variance weighted	6	-0.0557269	0.108595	0.607837	-0.268573	0.157119	0.945797	0.76447	1.17013
Natural killer cell receptor 2B4 levels	AD	MR Egger	6	0.163511	0.238355	0.530408	-0.303664	0.630687	1.17764	0.738109	1.8789
Natural killer cell receptor 2B4 levels	AD	Weighted median	6	0.0366156	0.0791814	0.643776	-0.11858	0.191811	1.03729	0.888181	1.21144
CD40L receptor levels	AD	Inverse variance weighted	4	0.0322375	0.0892023	0.717802	-0.142599	0.207074	1.03276	0.867102	1.23007
CD40L receptor levels	AD	Weighted median	4	0.012902	0.0456642	0.777529	-0.0765998	0.102404	1.01299	0.92626	1.10783
CD40L receptor levels	AD	MR Egger	4	0.025066	0.17511	0.899296	-0.318149	0.368281	1.02538	0.727494	1.44525
T-cell surface glycoprotein CD5 levels	AD	Inverse variance weighted	4	-0.266551	0.0889968	0.00274385	-0.440985	-0.0921176	0.766017	0.643402	0.911998
T-cell surface glycoprotein CD5 levels	AD	Weighted median	4	-0.265508	0.103255	0.0101294	-0.467888	-0.0631282	0.766816	0.626324	0.938823
T-cell surface glycoprotein CD5 levels	AD	MR Egger	4	-0.253913	0.568647	0.698913	-1.36846	0.860635	0.775759	0.254498	2.36466
T-cell surface glycoprotein CD6 isoform levels	AD	Inverse variance weighted	3	-0.00240323	0.0478388	0.959934	-0.0961672	0.0913607	0.9976	0.908312	1.09566
T-cell surface glycoprotein CD6 isoform levels	AD	MR Egger	3	0.0929174	0.0557697	0.344139	-0.0163912	0.202226	1.09737	0.983742	1.22412
T-cell surface glycoprotein CD6 isoform levels	AD	Weighted median	3	0.000332701	0.0325968	0.991856	-0.063557	0.0642224	1.00033	0.938421	1.06633
CUB domain-containing protein 1 levels	AD	Inverse variance weighted	4	-0.0754353	0.0780928	0.334059	-0.228497	0.0776266	0.92734	0.795728	1.08072
CUB domain-containing protein 1 levels	AD	Weighted median	4	-0.0805976	0.0668468	0.227931	-0.211617	0.0504221	0.922565	0.809274	1.05171
CUB domain-containing protein 1 levels	AD	MR Egger	4	-0.0110267	0.199629	0.960972	-0.4023	0.380247	0.989034	0.66878	1.46265
Cystatin D levels	AD	Inverse variance weighted	8	-0.0214178	0.0294751	0.467447	-0.0791891	0.0363535	0.97881	0.923865	1.03702
Cystatin D levels	AD	Weighted median	8	-0.0246211	0.0306194	0.421339	-0.0846352	0.035393	0.97568	0.918847	1.03603
Cystatin D levels	AD	MR Egger	8	-0.0382594	0.0447614	0.425501	-0.125992	0.0494729	0.962463	0.881622	1.05072
Fractalkine levels	AD	Inverse variance weighted	3	-0.112167	0.179448	0.531927	-0.463885	0.239551	0.893895	0.628836	1.27068
Fractalkine levels	AD	Weighted median	3	-0.126139	0.160849	0.432917	-0.441403	0.189125	0.881492	0.643134	1.20819
Fractalkine levels	AD	MR Egger	3	0.278517	1.53826	0.885969	-2.73646	3.2935	1.32117	0.0647992	26.9369
C-X-C motif chemokine 10 levels	AD	Inverse variance weighted	4	-0.0563155	0.158256	0.721952	-0.366497	0.253866	0.945241	0.693158	1.289
C-X-C motif chemokine 10 levels	AD	Weighted median	4	-0.0717937	0.130829	0.583171	-0.328219	0.184632	0.930723	0.720205	1.20278
C-X-C motif chemokine 10 levels	AD	MR Egger	4	0.0124744	0.364305	0.975795	-0.701563	0.726512	1.01255	0.49581	2.06786
C-X-C motif chemokine 11 levels	AD	Inverse variance weighted	4	-0.159285	0.0787686	0.0431566	-0.313672	-0.00489875	0.852753	0.730759	0.995113
C-X-C motif chemokine 11 levels	AD	Weighted median	4	-0.157819	0.0882586	0.0737524	-0.330806	0.0151675	0.854004	0.718345	1.01528
C-X-C motif chemokine 11 levels	AD	MR Egger	4	-0.290494	0.302163	0.437803	-0.882733	0.301745	0.747894	0.413651	1.35222
C-X-C motif chemokine 5 levels	AD	Inverse variance weighted	6	-0.0131048	0.0461351	0.776371	-0.10353	0.0773201	0.986981	0.901649	1.08039
C-X-C motif chemokine 5 levels	AD	Weighted median	6	-0.0306199	0.049415	0.53549	-0.127473	0.0662335	0.969844	0.880317	1.06848
C-X-C motif chemokine 5 levels	AD	MR Egger	6	-0.0904551	0.0710833	0.272126	-0.229778	0.0488682	0.913515	0.79471	1.05008
C-X-C motif chemokine 6 levels	AD	Inverse variance weighted	3	-0.0303876	0.0386417	0.431636	-0.106125	0.04535	0.970069	0.899312	1.04639
C-X-C motif chemokine 6 levels	AD	Weighted median	3	-0.0304246	0.0402527	0.449746	-0.10932	0.0484708	0.970034	0.896444	1.04966
C-X-C motif chemokine 6 levels	AD	MR Egger	3	-0.00572224	0.0647432	0.943879	-0.132619	0.121174	0.994294	0.875799	1.12882
C-X-C motif chemokine 9 levels	AD	Inverse variance weighted	4	-0.318491	0.0919745	0.000534552	-0.498761	-0.138221	0.727246	0.607283	0.870906
C-X-C motif chemokine 9 levels	AD	Weighted median	4	-0.331351	0.112423	0.00320489	-0.551699	-0.111003	0.717953	0.57597	0.894936
C-X-C motif chemokine 9 levels	AD	MR Egger	4	-0.110377	0.416564	0.815843	-0.926842	0.706089	0.895497	0.395802	2.02605
Delta and Notch-like epidermal growth factor-related receptor levels	AD	Inverse variance weighted	4	-0.0228851	0.065327	0.726102	-0.150926	0.105156	0.977375	0.859911	1.11088
Delta and Notch-like epidermal growth factor-related receptor levels	AD	Weighted median	4	-0.00935913	0.0726974	0.897563	-0.151846	0.133128	0.990685	0.85912	1.1424
Delta and Notch-like epidermal growth factor-related receptor levels	AD	MR Egger	4	0.105562	0.191207	0.636346	-0.269204	0.480328	1.11134	0.763988	1.6166
Fibroblast growth factor 19 levels	AD	Inverse variance weighted	3	-0.0764159	0.155539	0.623215	-0.381272	0.22844	0.926431	0.682992	1.25664
Fibroblast growth factor 19 levels	AD	Weighted median	3	-0.143746	0.094704	0.129054	-0.329366	0.041874	0.866108	0.71938	1.04276
Fibroblast growth factor 19 levels	AD	MR Egger	3	-0.506032	0.64301	0.575535	-1.76633	0.754267	0.602883	0.170959	2.12605
Fibroblast growth factor 21 levels	AD	Inverse variance weighted	4	-0.00353641	0.135728	0.979213	-0.269563	0.262491	0.99647	0.763713	1.30016
Fibroblast growth factor 21 levels	AD	Weighted median	4	0.147916	0.113746	0.193463	-0.0750269	0.370859	1.15942	0.927719	1.44898
Fibroblast growth factor 21 levels	AD	MR Egger	4	0.257095	0.710646	0.752166	-1.13577	1.64996	1.29317	0.321174	5.20678
Fibroblast growth factor 5 levels	AD	Inverse variance weighted	3	0.00697571	0.034921	0.841671	-0.0614695	0.0754209	1.007	0.940382	1.07834
Fibroblast growth factor 5 levels	AD	Weighted median	3	0.00705409	0.0355647	0.842775	-0.0626528	0.076761	1.00708	0.93927	1.07978
Fibroblast growth factor 5 levels	AD	MR Egger	3	0.0615949	0.0892049	0.615282	-0.113247	0.236437	1.06353	0.89293	1.26673
Fms-related tyrosine kinase 3 ligand levels	AD	Inverse variance weighted	9	-0.136304	0.0686227	0.0470019	-0.270804	-0.0018036	0.872577	0.762766	0.998198
Fms-related tyrosine kinase 3 ligand levels	AD	Weighted median	9	-0.0509866	0.0927723	0.582602	-0.23282	0.130847	0.950291	0.792296	1.13979
Fms-related tyrosine kinase 3 ligand levels	AD	MR Egger	9	-0.0835294	0.144187	0.580534	-0.366136	0.199077	0.919864	0.693409	1.22028
Glial cell line-derived neurotrophic factor levels	AD	Inverse variance weighted	4	-0.11522	0.108083	0.286408	-0.327062	0.0966221	0.89117	0.721039	1.10144
Glial cell line-derived neurotrophic factor levels	AD	Weighted median	4	-0.133579	0.0771818	0.0835048	-0.284855	0.0176976	0.874959	0.752123	1.01786
Glial cell line-derived neurotrophic factor levels	AD	MR Egger	4	0.136042	0.119706	0.373594	-0.0985816	0.370665	1.14573	0.906122	1.4487
Interleukin-10 levels	AD	Inverse variance weighted	3	0.0901627	0.116883	0.440473	-0.138927	0.319253	1.09435	0.870291	1.3761
Interleukin-10 levels	AD	Weighted median	3	0.133778	0.127853	0.295402	-0.116814	0.384371	1.14314	0.889751	1.46869
Interleukin-10 levels	AD	MR Egger	3	-0.00989283	0.582076	0.989181	-1.15076	1.13098	0.990156	0.316396	3.09868
Interleukin-10 receptor subunit beta levels	AD	Inverse variance weighted	3	0.0926726	0.0425111	0.0292604	0.00935079	0.175994	1.0971	1.00939	1.19243
Interleukin-10 receptor subunit beta levels	AD	Weighted median	3	0.0899711	0.0432709	0.0375941	0.00516019	0.174782	1.09414	1.00517	1.19099
Interleukin-10 receptor subunit beta levels	AD	MR Egger	3	0.0670847	0.154645	0.739432	-0.23602	0.370189	1.06939	0.789765	1.44801
Interleukin-12 subunit beta levels	AD	Inverse variance weighted	13	0.0295793	0.0553626	0.593146	-0.0789313	0.13809	1.03002	0.924103	1.14808
Interleukin-12 subunit beta levels	AD	Weighted median	13	0.0365314	0.0347098	0.292579	-0.0314998	0.104563	1.03721	0.968991	1.11022
Interleukin-12 subunit beta levels	AD	MR Egger	13	0.0713406	0.0869799	0.429519	-0.0991401	0.241821	1.07395	0.905616	1.27357
Interleukin-15 receptor subunit alpha levels	AD	Inverse variance weighted	3	0.0766218	0.082521	0.353142	-0.0851194	0.238363	1.07963	0.918403	1.26917
Interleukin-15 receptor subunit alpha levels	AD	Weighted median	3	0.0944233	0.0415825	0.0231622	0.0129217	0.175925	1.09902	1.01301	1.19235
Interleukin-15 receptor subunit alpha levels	AD	MR Egger	3	0.276854	0.0853702	0.190417	0.109528	0.44418	1.31897	1.11575	1.55921
Interleukin-18 levels	AD	Inverse variance weighted	4	0.0329916	0.0682366	0.628749	-0.100752	0.166735	1.03354	0.904157	1.18144
Interleukin-18 levels	AD	Weighted median	4	-0.0154521	0.0818968	0.850346	-0.17597	0.145066	0.984667	0.838643	1.15612
Interleukin-18 levels	AD	MR Egger	4	0.123094	0.277796	0.701008	-0.421386	0.667574	1.13099	0.656137	1.9495
interleukin-18 receptor 1 levels	AD	Inverse variance weighted	7	0.0798257	0.0317701	0.0119842	0.0175564	0.142095	1.0831	1.01771	1.15269
interleukin-18 receptor 1 levels	AD	Weighted median	7	0.0266723	0.0364659	0.464516	-0.0448009	0.0981455	1.02703	0.956188	1.10312
interleukin-18 receptor 1 levels	AD	MR Egger	7	-0.13165	0.0966084	0.231135	-0.321003	0.057702	0.876647	0.725421	1.0594
Leukemia inhibitory factor receptor levels	AD	Inverse variance weighted	3	0.0527932	0.0678977	0.436841	-0.0802864	0.185873	1.05421	0.922852	1.20427
Leukemia inhibitory factor receptor levels	AD	Weighted median	3	0.0535402	0.0684918	0.434389	-0.0807036	0.187784	1.055	0.922467	1.20657
Leukemia inhibitory factor receptor levels	AD	MR Egger	3	0.0435704	0.129166	0.792885	-0.209595	0.296736	1.04453	0.810913	1.34546
Monocyte chemoattractant protein-1 levels	AD	Inverse variance weighted	4	-0.0495835	0.0694078	0.474992	-0.185623	0.0864557	0.951626	0.830587	1.0903
Monocyte chemoattractant protein-1 levels	AD	Weighted median	4	-0.0222982	0.0771857	0.772665	-0.173582	0.128986	0.977949	0.840648	1.13767
Monocyte chemoattractant protein-1 levels	AD	MR Egger	4	0.06904	0.146698	0.684243	-0.218489	0.356569	1.07148	0.803733	1.42842
Monocyte chemoattractant protein 2 levels	AD	Inverse variance weighted	4	-0.0247423	0.0259062	0.339542	-0.0755184	0.0260339	0.975561	0.927263	1.02638
Monocyte chemoattractant protein 2 levels	AD	Weighted median	4	-0.0239869	0.0230915	0.298908	-0.0692462	0.0212724	0.976298	0.933097	1.0215
Monocyte chemoattractant protein 2 levels	AD	MR Egger	4	-0.0340762	0.0457118	0.533699	-0.123671	0.055519	0.966498	0.88367	1.05709
Monocyte chemoattractant protein-3 levels	AD	Inverse variance weighted	5	0.0315646	0.0782543	0.686684	-0.121814	0.184943	1.03207	0.885313	1.20315
Monocyte chemoattractant protein-3 levels	AD	Weighted median	5	0.0495484	0.0931054	0.594605	-0.132938	0.232035	1.0508	0.875519	1.26116
Monocyte chemoattractant protein-3 levels	AD	MR Egger	5	0.0861705	0.173295	0.653173	-0.253487	0.425828	1.08999	0.77609	1.53086
Monocyte chemoattractant protein-4 levels	AD	Inverse variance weighted	6	-0.0406264	0.0508916	0.424701	-0.140374	0.0591212	0.960188	0.869033	1.0609
Monocyte chemoattractant protein-4 levels	AD	Weighted median	6	-0.0548115	0.0645265	0.395636	-0.181283	0.0716605	0.946664	0.834199	1.07429
Monocyte chemoattractant protein-4 levels	AD	MR Egger	6	0.156219	0.155594	0.372181	-0.148746	0.461184	1.16908	0.861788	1.58595
Macrophage inflammatory protein 1a levels	AD	Inverse variance weighted	6	-0.0363128	0.0915099	0.691501	-0.215672	0.143047	0.964339	0.805999	1.15378
Macrophage inflammatory protein 1a levels	AD	Weighted median	6	-0.00355123	0.049879	0.943241	-0.101314	0.0942115	0.996455	0.903649	1.09879
Macrophage inflammatory protein 1a levels	AD	MR Egger	6	0.212594	0.0749907	0.0471082	0.0656127	0.359576	1.23688	1.06781	1.43272
Matrix metalloproteinase-1 levels	AD	Inverse variance weighted	7	-0.00835718	0.0717456	0.907269	-0.148979	0.132264	0.991678	0.861588	1.14141
Matrix metalloproteinase-1 levels	AD	Weighted median	7	0.00115459	0.0886795	0.989612	-0.172657	0.174966	1.00116	0.841426	1.19121
Matrix metalloproteinase-1 levels	AD	MR Egger	7	-0.063552	0.140002	0.668898	-0.337955	0.210851	0.938425	0.713227	1.23473
Matrix metalloproteinase-10 levels	AD	Inverse variance weighted	5	0.0850774	0.0666813	0.201997	-0.0456179	0.215773	1.0888	0.955407	1.24082
Matrix metalloproteinase-10 levels	AD	Weighted median	5	0.0414446	0.0670245	0.536345	-0.0899234	0.172813	1.04232	0.914001	1.18864
Matrix metalloproteinase-10 levels	AD	MR Egger	5	0.113347	0.112638	0.388405	-0.107422	0.334117	1.12002	0.898146	1.39671
Osteoprotegerin levels	AD	Inverse variance weighted	4	0.111759	0.0821303	0.17359	-0.0492159	0.272735	1.11824	0.951976	1.31355
Osteoprotegerin levels	AD	Weighted median	4	0.102634	0.0863835	0.234787	-0.0666779	0.271945	1.10809	0.935497	1.31252
Osteoprotegerin levels	AD	MR Egger	4	-0.0299103	0.670185	0.968458	-1.34347	1.28365	0.970533	0.260938	3.6098
Oncostatin-M levels	AD	Inverse variance weighted	3	-0.0151629	0.227485	0.946857	-0.461034	0.430708	0.984951	0.630631	1.53835
Oncostatin-M levels	AD	Weighted median	3	0.129804	0.145366	0.371887	-0.155114	0.414723	1.13861	0.856318	1.51395
Oncostatin-M levels	AD	MR Egger	3	0.996041	0.727347	0.401537	-0.429559	2.42164	2.70754	0.650796	11.2643
Stem cell factor levels	AD	Inverse variance weighted	11	-0.0845993	0.0849078	0.319072	-0.251019	0.08182	0.91888	0.778008	1.08526
Stem cell factor levels	AD	Weighted median	11	-0.145844	0.0682318	0.0325593	-0.279578	-0.0121095	0.864293	0.756103	0.987964
Stem cell factor levels	AD	MR Egger	11	-0.224172	0.18163	0.248375	-0.580168	0.131823	0.799177	0.559804	1.14091
Signaling lymphocytic activation molecule levels	AD	Inverse variance weighted	6	-0.109319	0.115349	0.34327	-0.335403	0.116765	0.896444	0.71505	1.12386
Signaling lymphocytic activation molecule levels	AD	Weighted median	6	-0.14278	0.104893	0.173451	-0.348369	0.0628099	0.866945	0.705838	1.06482
Signaling lymphocytic activation molecule levels	AD	MR Egger	6	-0.173271	0.328138	0.625408	-0.816422	0.469881	0.84091	0.44201	1.5998
Sulfotransferase 1A1 levels	AD	Inverse variance weighted	3	0.0767834	0.117414	0.513141	-0.153348	0.306915	1.07981	0.857831	1.35923
Sulfotransferase 1A1 levels	AD	Weighted median	3	0.0667349	0.0920334	0.46838	-0.11365	0.24712	1.06901	0.89257	1.28033
Sulfotransferase 1A1 levels	AD	MR Egger	3	0.179523	0.639337	0.825728	-1.07358	1.43262	1.19665	0.341783	4.18968
TNF-beta levels	AD	Inverse variance weighted	2	-0.0624145	0.0284538	0.0282688	-0.118184	-0.00664501	0.939493	0.888533	0.993377
Tumor necrosis factor ligand superfamily member 14 levels	AD	Inverse variance weighted	3	0.100342	0.11314	0.37514	-0.121412	0.322096	1.10555	0.885669	1.38002
Tumor necrosis factor ligand superfamily member 14 levels	AD	Weighted median	3	0.0660508	0.0745577	0.375671	-0.0800823	0.212184	1.06828	0.92304	1.23638
Tumor necrosis factor ligand superfamily member 14 levels	AD	MR Egger	3	-0.0686676	0.107266	0.63749	-0.278908	0.141573	0.933637	0.756609	1.15208
TNF-related apoptosis-inducing ligand levels	AD	Inverse variance weighted	8	0.075219	0.075066	0.316325	-0.0719104	0.222348	1.07812	0.930614	1.24901
TNF-related apoptosis-inducing ligand levels	AD	Weighted median	8	0.0600468	0.0644738	0.351679	-0.0663217	0.186415	1.06189	0.93583	1.20492
TNF-related apoptosis-inducing ligand levels	AD	MR Egger	8	-0.0325489	0.114071	0.784978	-0.256128	0.19103	0.967975	0.774043	1.2105
TNF-related activation-induced cytokine levels	AD	Inverse variance weighted	7	0.112524	0.0562343	0.0453941	0.00230469	0.222743	1.1191	1.00231	1.2495
TNF-related activation-induced cytokine levels	AD	Weighted median	7	0.101321	0.068451	0.138821	-0.0328431	0.235485	1.10663	0.96769	1.26552
TNF-related activation-induced cytokine levels	AD	MR Egger	7	0.00141899	0.153023	0.99296	-0.298507	0.301345	1.00142	0.741925	1.35168
Tumor necrosis factor ligand superfamily member 12 levels	AD	Inverse variance weighted	6	0.0545292	0.0670814	0.416286	-0.0769504	0.186009	1.05604	0.925936	1.20443
Tumor necrosis factor ligand superfamily member 12 levels	AD	Weighted median	6	0.02774	0.0818396	0.734643	-0.132666	0.188146	1.02813	0.875758	1.20701
Tumor necrosis factor ligand superfamily member 12 levels	AD	MR Egger	6	-0.135748	0.180129	0.493011	-0.4888	0.217305	0.873063	0.613362	1.24272
Urokinase-type plasminogen activator levels	AD	Inverse variance weighted	8	0.00351507	0.0693627	0.959583	-0.132436	0.139466	1.00352	0.875959	1.14966
Urokinase-type plasminogen activator levels	AD	Weighted median	8	0.0484943	0.0938769	0.605454	-0.135504	0.232493	1.04969	0.873275	1.26174
Urokinase-type plasminogen activator levels	AD	MR Egger	8	0.0870158	0.166318	0.619594	-0.238968	0.413	1.09091	0.78744	1.51135
Vascular endothelial growth factor A levels	AD	Inverse variance weighted	5	0.00806908	0.0372935	0.828702	-0.0650262	0.0811643	1.0081	0.937043	1.08455
Vascular endothelial growth factor A levels	AD	Weighted median	5	0.0188626	0.0399165	0.636533	-0.0593737	0.0970988	1.01904	0.942355	1.10197
Vascular endothelial growth factor A levels	AD	MR Egger	5	0.051087	0.0637295	0.481389	-0.0738228	0.175997	1.05241	0.928836	1.19243

## Sheet: Table S6
Supplementary Table S5. The instrumental variables used in Mendelian randomization analysis of causal relationships are taken at the cut-off point of 5×10-6
Outcome	Exposure	SNP	Chromosome	Effect allele	Reference allele	Exposure				Outcome			F statistics
						β	SE	P		β	SE	P
AD	T-cell surface glycoprotein CD5 levels	rs61768480	1	A	G	0.0695	0.0147	2.27e-06		-0.0197212	0.0280004	0.481241	22.353
AD	T-cell surface glycoprotein CD5 levels	rs61747728	1	T	C	0.1841	0.0313	4.06e-09		-0.0221014	0.0512582	0.666359	34.5954
AD	T-cell surface glycoprotein CD5 levels	rs13010492	2	C	G	-0.0589	0.0122	1.38e-06		-0.00619113	0.0167744	0.712067	23.3083
AD	T-cell surface glycoprotein CD5 levels	rs138861398	4	A	C	-0.0803	0.0151	1.05e-07		-0.0112794	0.0200828	0.574384	28.2799
AD	T-cell surface glycoprotein CD5 levels	rs4073745	5	A	G	-0.0683	0.0131	1.85e-07		0.0717819	0.0189932	0.000159001	27.1831
AD	T-cell surface glycoprotein CD5 levels	rs72821405	6	T	C	-0.1014	0.0217	2.97e-06		0.0524236	0.0345059	0.128693	21.8352
AD	T-cell surface glycoprotein CD5 levels	rs2237450	7	T	C	0.0623	0.0124	5.06e-07		0.0241491	0.019148	0.207232	25.2425
AD	T-cell surface glycoprotein CD5 levels	rs17345759	7	A	C	-0.1134	0.0245	3.68e-06		-0.0389779	0.0378553	0.303155	21.4237
AD	T-cell surface glycoprotein CD5 levels	rs17769062	9	T	C	0.1638	0.0334	9.38e-07		0.025308	0.052142	0.627431	24.0511
AD	T-cell surface glycoprotein CD5 levels	rs192582121	9	A	T	-0.4169	0.0806	2.31e-07		-0.229481	0.274937	0.403906	26.7543
AD	T-cell surface glycoprotein CD5 levels	rs117276991	10	A	G	-0.1261	0.0256	8.4e-07		0.17753	0.0810423	0.028503	24.2633
AD	T-cell surface glycoprotein CD5 levels	rs12416520	10	A	G	-0.0629	0.0132	1.89e-06		-0.0622702	0.0198183	0.001685	22.7067
AD	T-cell surface glycoprotein CD5 levels	rs60562286	10	A	T	-0.1681	0.0352	1.79e-06		-0.0085323	0.0579528	0.882934	22.8061
AD	T-cell surface glycoprotein CD5 levels	rs4939490	11	C	G	0.1083	0.012	1.8e-19		0.0209471	0.0180965	0.247039	81.4506
AD	T-cell surface glycoprotein CD5 levels	rs674379	11	C	G	0.1193	0.0126	2.85e-21		0.00493281	0.0180494	0.784623	89.6478
AD	T-cell surface glycoprotein CD5 levels	rs1259355	12	A	G	0.0569	0.0119	1.74e-06		0.013235	0.0169042	0.433658	22.8629
AD	T-cell surface glycoprotein CD5 levels	rs3184504	12	T	C	0.1427	0.0128	7.29e-29		0.0431581	0.0184873	0.0195889	124.288
AD	T-cell surface glycoprotein CD5 levels	rs117516652	13	A	G	0.2374	0.0476	6.12e-07		0.0675605	0.0977296	0.489391	24.8741
AD	T-cell surface glycoprotein CD5 levels	rs11622090	14	T	C	-0.0588	0.0128	4.35e-06		-0.00125479	0.0182284	0.945097	21.1025
AD	T-cell surface glycoprotein CD5 levels	rs7242462	18	A	G	-0.1199	0.0187	1.44e-10		-0.0477868	0.0282915	0.0912032	41.1107
AD	T-cell surface glycoprotein CD5 levels	rs4893	19	A	G	0.1471	0.0313	2.61e-06		-0.079905	0.0565033	0.157299	22.087
AD	C-X-C motif chemokine 11 levels	rs60141220	1	A	G	-0.0777	0.0165	2.49e-06		0.00318193	0.0222057	0.88604	22.1755
AD	C-X-C motif chemokine 11 levels	rs62291421	3	C	G	0.2674	0.0518	2.44e-07		0.197302	0.127605	0.122049	26.6479
AD	C-X-C motif chemokine 11 levels	rs6827617	4	A	G	-0.1724	0.0118	2.42e-48		0.020131	0.0170995	0.239078	213.457
AD	C-X-C motif chemokine 11 levels	rs59148364	4	A	G	0.1821	0.0378	1.45e-06		-0.165806	0.0644533	0.010116	23.2079
AD	C-X-C motif chemokine 11 levels	rs116470923	4	T	C	-0.1975	0.0427	3.74e-06		0.0243286	0.0673411	0.717913	21.3933
AD	C-X-C motif chemokine 11 levels	rs112884138	4	T	C	-0.0976	0.0209	3.01e-06		0.0342826	0.0310131	0.268949	21.8076
AD	C-X-C motif chemokine 11 levels	rs72747175	5	A	G	0.1535	0.0326	2.49e-06		0.0145351	0.0619508	0.814489	22.1708
AD	C-X-C motif chemokine 11 levels	rs72925566	6	A	G	-0.0973	0.0185	1.44e-07		0.0223406	0.0244177	0.360223	27.6619
AD	C-X-C motif chemokine 11 levels	rs75612655	7	T	C	0.5352	0.0705	3.16e-14		-0.200496	0.27196	0.460997	57.6307
AD	C-X-C motif chemokine 11 levels	rs111787182	7	A	C	-0.1445	0.0314	4.19e-06		-0.00571128	0.0685692	0.933602	21.1776
AD	C-X-C motif chemokine 11 levels	rs78632565	8	T	C	0.1082	0.0214	4.28e-07		-0.00308877	0.0321749	0.923506	25.5639
AD	C-X-C motif chemokine 11 levels	rs7009937	8	T	C	0.1175	0.025	2.6e-06		-0.0131237	0.0498934	0.79252	22.09
AD	C-X-C motif chemokine 11 levels	rs4748380	10	T	C	0.0901	0.019	2.12e-06		-0.00411144	0.0293602	0.888622	22.4876
AD	C-X-C motif chemokine 11 levels	rs10733789	10	T	C	-0.0815	0.0127	1.39e-10		0.00668759	0.0179057	0.708789	41.182
AD	C-X-C motif chemokine 11 levels	rs7475335	10	A	C	-0.0646	0.0124	1.89e-07		-0.0460031	0.0183762	0.012322	27.1407
AD	C-X-C motif chemokine 11 levels	rs111848253	11	A	G	-0.1162	0.025	3.35e-06		0.0130623	0.0472759	0.782321	21.6039
AD	C-X-C motif chemokine 11 levels	rs10898158	11	A	G	0.0609	0.0121	4.83e-07		0.00635178	0.0183354	0.729033	25.3317
AD	C-X-C motif chemokine 11 levels	rs3184504	12	T	C	0.1236	0.0132	7.7e-21		0.0431581	0.0184873	0.0195889	87.6777
AD	C-X-C motif chemokine 11 levels	rs12433317	14	A	G	0.0571	0.012	1.95e-06		-0.00804024	0.0173759	0.6436	22.6417
AD	C-X-C motif chemokine 11 levels	rs7222922	17	T	C	-0.0882	0.0182	1.26e-06		0.0494966	0.0283003	0.0803008	23.4852
AD	C-X-C motif chemokine 11 levels	rs2245786	20	A	G	-0.0599	0.0131	4.82e-06		-0.0202997	0.023018	0.377818	20.9079
AD	C-X-C motif chemokine 11 levels	rs191536201	20	A	G	-0.3323	0.0684	1.18e-06		0.0063488	0.104364	0.951478	23.602
AD	Interleukin-13 levels	rs10917637	1	A	G	0.0692	0.0136	3.61e-07		0.0167057	0.0183619	0.362937	25.8901
AD	Interleukin-13 levels	rs9881117	3	A	G	-0.0656	0.0141	3.28e-06		-0.0235757	0.0184501	0.201305	21.6456
AD	Interleukin-13 levels	rs10446322	3	A	G	0.064	0.0132	1.24e-06		-0.00534526	0.0172229	0.756302	23.5078
AD	Interleukin-13 levels	rs13119159	4	A	G	0.0739	0.0132	2.16e-08		-0.0390933	0.0167545	0.0196531	31.343
AD	Interleukin-13 levels	rs183684201	5	C	G	-0.2968	0.0628	2.29e-06		0.03562	0.0950504	0.707861	22.3362
AD	Interleukin-13 levels	rs149979178	7	A	G	0.1832	0.039	2.63e-06		-0.149991	0.112	0.180487	22.0659
AD	Interleukin-13 levels	rs76219628	7	A	G	0.169	0.0357	2.2e-06		0.00909056	0.0556313	0.870185	22.4097
AD	Interleukin-13 levels	rs11251952	10	A	G	-0.1845	0.0397	3.36e-06		-0.0635513	0.0604319	0.292959	21.5979
AD	Interleukin-13 levels	rs10893042	11	C	G	-0.0702	0.015	2.87e-06		0.0143545	0.0200631	0.474333	21.9024
AD	Interleukin-13 levels	rs141726773	13	T	C	0.2093	0.0446	2.69e-06		0.00450484	0.103494	0.965266	22.0226
AD	Interleukin-13 levels	rs55924857	15	T	C	-0.0934	0.0183	3.33e-07		0.00727547	0.0234529	0.756408	26.049
AD	Interleukin-13 levels	rs59235092	16	A	G	0.2122	0.0439	1.34e-06		0.0648182	0.0563205	0.249762	23.3648
AD	interleukin-18 receptor 1 levels	rs7512350	1	A	G	0.0921	0.0201	4.6e-06		-0.0164211	0.0263413	0.533049	20.9955
AD	interleukin-18 receptor 1 levels	rs76046089	2	C	G	0.1483	0.017	2.7e-18		0.0421999	0.030628	0.168234	76.1
AD	interleukin-18 receptor 1 levels	rs11465700	2	A	G	-0.4813	0.012	0		-0.0125018	0.0180955	0.489667	1608.68
AD	interleukin-18 receptor 1 levels	rs1005042	2	A	G	0.31	0.0118	4.09e-152		-0.0509134	0.0174907	0.00361601	690.175
AD	interleukin-18 receptor 1 levels	rs17027623	2	A	T	0.374	0.0377	3.39e-23		0.010177	0.0674312	0.880019	98.4148
AD	interleukin-18 receptor 1 levels	rs72828028	2	T	C	-0.2344	0.0328	8.91e-13		-0.0429524	0.0572723	0.453282	51.0702
AD	interleukin-18 receptor 1 levels	rs17413812	2	T	C	-0.1349	0.0285	2.21e-06		0.0996607	0.0501667	0.0469862	22.4044
AD	interleukin-18 receptor 1 levels	rs7642750	3	A	C	0.0935	0.02	2.94e-06		-0.0417328	0.0262543	0.111932	21.8556
AD	interleukin-18 receptor 1 levels	rs35021151	3	A	G	-0.1646	0.0342	1.49e-06		-0.0138626	0.0507568	0.784766	23.1637
AD	interleukin-18 receptor 1 levels	rs62257659	3	A	G	-0.2015	0.042	1.61e-06		0.0210411	0.0779993	0.787345	23.0171
AD	interleukin-18 receptor 1 levels	rs78199195	3	A	G	-0.0956	0.0196	1.07e-06		0.0154786	0.031812	0.626597	23.7905
AD	interleukin-18 receptor 1 levels	rs78035061	6	A	C	0.1039	0.0222	2.87e-06		-0.00852423	0.0351811	0.808537	21.9041
AD	interleukin-18 receptor 1 levels	rs117145942	7	A	G	-0.3006	0.0649	3.63e-06		-0.360753	0.323709	0.265073	21.453
AD	interleukin-18 receptor 1 levels	rs80317525	7	A	G	0.1408	0.0299	2.49e-06		0.118455	0.0509582	0.0201192	22.175
AD	interleukin-18 receptor 1 levels	rs73176827	7	T	C	-0.1045	0.022	2.03e-06		0.0516803	0.0431722	0.231252	22.5625
AD	interleukin-18 receptor 1 levels	rs117195704	10	A	G	-0.1505	0.0313	1.52e-06		0.0147408	0.0510588	0.772809	23.1198
AD	interleukin-18 receptor 1 levels	rs1760941	14	A	C	0.0657	0.0142	3.71e-06		0.0205337	0.0224597	0.360571	21.4069
AD	interleukin-18 receptor 1 levels	rs28929474	14	T	C	0.2643	0.0445	2.86e-09		0.0841012	0.0662606	0.204331	35.2756
AD	interleukin-18 receptor 1 levels	rs117599131	16	A	C	-0.1483	0.0317	2.89e-06		0.0606143	0.114716	0.597255	21.8859
AD	interleukin-18 receptor 1 levels	rs78357146	17	A	G	-0.3382	0.0378	3.65e-19		0.0737949	0.0742112	0.320022	80.0504
AD	interleukin-18 receptor 1 levels	rs34174304	20	A	G	0.073	0.0149	9.62e-07		-0.0157108	0.0239074	0.511108	24.0034
AD	interleukin-18 receptor 1 levels	rs79097546	22	T	C	-0.2754	0.056	8.75e-07		0.168703	0.0924762	0.0681193	24.1853
AD	interleukin-18 receptor 1 levels	rs116935210	22	A	G	0.2387	0.0512	3.13e-06		-0.0105252	0.0665556	0.874327	21.7353
AD	Interleukin-33 levels	rs7742625	6	C	G	0.0691	0.0148	3.03e-06		0.0193594	0.0205411	0.34593	21.7988
AD	Interleukin-33 levels	rs17149396	7	C	G	0.1833	0.04	4.59e-06		-0.0450256	0.0615299	0.464322	20.9993
AD	Interleukin-33 levels	rs66755903	8	A	G	-0.0752	0.0162	3.45e-06		0.00616993	0.0233431	0.791529	21.5479
AD	Interleukin-33 levels	rs62556318	9	C	G	0.1308	0.0277	2.34e-06		-0.028455	0.0426894	0.50507	22.2975
AD	Interleukin-33 levels	rs78455659	12	A	G	0.1259	0.0273	3.99e-06		0.040564	0.0407589	0.31962	21.268
AD	Interleukin-33 levels	rs8042883	15	T	C	-0.0681	0.0135	4.55e-07		0.0261442	0.0166293	0.115897	25.4464
AD	Interleukin-33 levels	rs13336496	16	A	C	0.0936	0.0203	4.01e-06		0.0454121	0.0248711	0.0678766	21.2598
AD	Interleukin-33 levels	rs112495884	18	A	G	0.3432	0.0748	4.47e-06		-0.0812693	0.187464	0.664655	21.0519
AD	Interleukin-33 levels	rs10415966	19	A	C	-0.1184	0.0233	3.74e-07		-0.0194775	0.0654736	0.766101	25.8221
AD	Interleukin-33 levels	rs1013434	21	T	C	-0.0732	0.0158	3.61e-06		-0.0110266	0.0285299	0.699141	21.4639
AD	TNF-beta levels	rs77897196	1	T	C	-0.1917	0.041	2.93e-06		0.0142648	0.0658701	0.828547	21.8613
AD	TNF-beta levels	rs12743015	1	C	G	-0.1918	0.0403	1.94e-06		-0.00146207	0.0619325	0.981153	22.651
AD	TNF-beta levels	rs7583622	2	A	G	0.0748	0.0161	3.38e-06		0.00803761	0.020727	0.6982	21.585
AD	TNF-beta levels	rs112317147	2	T	C	-0.1441	0.0309	3.11e-06		0.00393823	0.044863	0.930023	21.7476
AD	TNF-beta levels	rs16852556	2	T	C	0.1514	0.0317	1.79e-06		0.0259572	0.0410626	0.527308	22.8104
AD	TNF-beta levels	rs192303297	3	T	C	-0.3872	0.0842	4.25e-06		0.137142	0.598123	0.818636	21.1469
AD	TNF-beta levels	rs113244922	4	T	C	0.2324	0.0499	3.2e-06		-0.0927032	0.0802949	0.24826	21.6906
AD	TNF-beta levels	rs114250919	5	T	C	0.2469	0.049	4.69e-07		0.0846637	0.123531	0.49313	25.3893
AD	TNF-beta levels	rs76913603	5	A	G	-0.1741	0.0379	4.36e-06		-0.0967786	0.0642884	0.132214	21.1018
AD	TNF-beta levels	rs2229092	6	A	C	1.3565	0.0256	0		0.0914956	0.0392253	0.019692	2807.76
AD	TNF-beta levels	rs74363807	7	T	C	0.2496	0.0532	2.71e-06		0.0936634	0.129985	0.471187	22.0123
AD	TNF-beta levels	rs139511528	12	A	G	-0.2485	0.0521	1.85e-06		0.0375886	0.194411	0.846675	22.7498
AD	TNF-beta levels	rs2364485	12	A	C	0.1759	0.0189	1.32e-20		0.0160338	0.02809	0.568145	86.618
AD	TNF-beta levels	rs147423408	12	A	G	0.1732	0.035	7.48e-07		0.00371808	0.056573	0.947581	24.4884
AD	TNF-beta levels	rs7310615	12	C	G	0.1356	0.0134	4.53e-24		0.0422824	0.0188271	0.02474	102.402
AD	TNF-beta levels	rs143019966	13	T	C	0.2122	0.0451	2.54e-06		-0.0348596	0.0692586	0.614762	22.138
AD	TNF-beta levels	rs28700215	15	T	C	-0.0626	0.0136	4.17e-06		0.0129261	0.0175243	0.460743	21.1871
AD	TNF-beta levels	rs55914821	17	A	G	0.0748	0.0159	2.55e-06		0.0018972	0.020854	0.927498	22.1314
AD	Tumor necrosis factor ligand superfamily member 14 levels	rs10211598	2	T	C	-0.0628	0.0137	4.56e-06		0.0264968	0.0183199	0.148063	21.0125
AD	Tumor necrosis factor ligand superfamily member 14 levels	rs7688836	4	A	G	-0.0818	0.0166	8.32e-07		-0.0399776	0.0245866	0.10395	24.2823
AD	Tumor necrosis factor ligand superfamily member 14 levels	rs147119146	4	A	C	-0.2421	0.0498	1.17e-06		-0.0284193	0.0792871	0.720026	23.6337
AD	Tumor necrosis factor ligand superfamily member 14 levels	rs76778362	5	C	G	-0.2117	0.043	8.51e-07		-0.194229	0.0894384	0.0299027	24.2384
AD	Tumor necrosis factor ligand superfamily member 14 levels	rs11950562	5	A	C	0.0785	0.0132	2.73e-09		-0.0428417	0.0181502	0.0182781	35.3664
AD	Tumor necrosis factor ligand superfamily member 14 levels	rs9295562	6	T	C	-0.0651	0.0141	3.89e-06		0.0226114	0.0183192	0.217064	21.3169
AD	Tumor necrosis factor ligand superfamily member 14 levels	rs115950744	6	A	G	-0.2574	0.0506	3.64e-07		-0.0220963	0.0785064	0.778359	25.8771
AD	Tumor necrosis factor ligand superfamily member 14 levels	rs117442125	7	A	T	0.1692	0.0364	3.35e-06		0.0481671	0.0730933	0.509926	21.6072
AD	Tumor necrosis factor ligand superfamily member 14 levels	rs78336300	8	A	C	0.2392	0.0522	4.6e-06		-0.164312	0.0777492	0.03459	20.9982
AD	Tumor necrosis factor ligand superfamily member 14 levels	rs117720118	8	T	G	-0.1456	0.0303	1.55e-06		0.00314605	0.0520813	0.951819	23.0907
AD	Tumor necrosis factor ligand superfamily member 14 levels	rs79233212	8	A	G	-0.2358	0.0303	3.16e-06		0.0963742	0.0832913	0.247219	21.7163
AD	Tumor necrosis factor ligand superfamily member 14 levels	rs59801342	9	A	G	0.229	0.0497	4.07e-06		0.171404	0.072666	0.0183561	21.2304
AD	Tumor necrosis factor ligand superfamily member 14 levels	rs79791117	10	T	C	-0.2336	0.0511	4.84e-06		0.0597819	0.0618608	0.33384	20.898
AD	Tumor necrosis factor ligand superfamily member 14 levels	rs1461044	12	T	C	-0.1519	0.0316	1.53e-06		0.0266692	0.0457946	0.560348	23.1069
AD	Tumor necrosis factor ligand superfamily member 14 levels	rs11105725	12	T	C	-0.0683	0.0147	3.38e-06		-0.0459727	0.0212733	0.0307121	21.5877
AD	Tumor necrosis factor ligand superfamily member 14 levels	rs4772260	13	T	C	0.0619	0.0135	4.54e-06		-0.0385174	0.0173168	0.0261511	21.0239
AD	Tumor necrosis factor ligand superfamily member 14 levels	rs74600570	15	T	C	-0.2255	0.0472	1.77e-06		-0.138171	0.124168	0.265786	22.8249
AD	Tumor necrosis factor ligand superfamily member 14 levels	rs2738591	16	T	C	-0.063	0.0133	2.17e-06		-0.00995842	0.0168651	0.554908	22.4377
AD	Tumor necrosis factor ligand superfamily member 14 levels	rs9961731	18	A	G	0.1048	0.0208	4.69e-07		-0.0381132	0.0375495	0.310085	25.3861
AD	Tumor necrosis factor ligand superfamily member 14 levels	rs34925583	18	C	G	-0.0698	0.0152	4.39e-06		-0.00982612	0.0195001	0.614357	21.0874
AD	Tumor necrosis factor ligand superfamily member 14 levels	rs9962377	18	T	C	-0.0905	0.0186	1.14e-06		-0.0212104	0.0247288	0.391045	23.674
AD	Tumor necrosis factor ligand superfamily member 14 levels	rs11085155	19	A	G	-0.0811	0.0176	4.07e-06		-0.00600399	0.024678	0.807767	21.2332
AD	Tumor necrosis factor ligand superfamily member 14 levels	rs344560	19	T	C	-0.4894	0.0273	7.29e-72		0.0105175	0.0416961	0.80084	321.368
AD	Tumor necrosis factor ligand superfamily member 14 levels	rs11569551	19	A	G	0.2584	0.0327	2.74e-15		0.0475685	0.047002	0.311498	62.4438
AD	TNF-related activation-induced cytokine levels	rs72636362	1	A	G	0.302	0.0635	1.98e-06		-0.0349631	0.225367	0.876694	22.6186
AD	TNF-related activation-induced cytokine levels	rs34221978	1	A	G	0.167	0.0344	1.21e-06		-0.0262639	0.0617613	0.670676	23.5676
AD	TNF-related activation-induced cytokine levels	rs72781813	2	T	G	0.2368	0.0486	1.1e-06		-0.0689772	0.111439	0.535957	23.7406
AD	TNF-related activation-induced cytokine levels	rs113835939	2	A	C	-0.1939	0.0416	3.15e-06		0.0370684	0.0711414	0.602352	21.7255
AD	TNF-related activation-induced cytokine levels	rs76488966	2	T	G	-0.1719	0.0366	2.64e-06		0.0892281	0.0709871	0.208745	22.0592
AD	TNF-related activation-induced cytokine levels	rs77980965	3	T	C	-0.2976	0.0641	3.44e-06		0.367837	0.379165	0.331974	21.5551
AD	TNF-related activation-induced cytokine levels	rs79287178	3	A	G	-0.4987	0.0343	6.82e-48		-0.0550794	0.0643066	0.391715	211.393
AD	TNF-related activation-induced cytokine levels	rs11713634	3	A	G	-0.0978	0.015	7.03e-11		-0.0153462	0.0184725	0.406102	42.5104
AD	TNF-related activation-induced cytokine levels	rs181906998	4	A	T	-0.1043	0.0211	7.69e-07		-0.00879557	0.0507684	0.862443	24.4345
AD	TNF-related activation-induced cytokine levels	rs4365726	4	A	G	-0.0777	0.0166	2.86e-06		0.0385455	0.025661	0.133056	21.9092
AD	TNF-related activation-induced cytokine levels	rs150011668	4	T	C	-0.1376	0.0281	9.74e-07		0.0678988	0.0822115	0.40886	23.9786
AD	TNF-related activation-induced cytokine levels	rs150128402	5	A	G	0.2386	0.0459	2.01e-07		0.175522	0.0808189	0.0298917	27.0219
AD	TNF-related activation-induced cytokine levels	rs1432791	5	T	C	-0.0549	0.0118	3.28e-06		-0.00370887	0.0167657	0.824932	21.6462
AD	TNF-related activation-induced cytokine levels	rs6932751	6	A	G	0.054	0.0116	3.24e-06		0.0279925	0.0166274	0.0922826	21.6706
AD	TNF-related activation-induced cytokine levels	rs3801000	7	A	G	0.0686	0.013	1.31e-07		-0.0211184	0.0186323	0.257016	27.8459
AD	TNF-related activation-induced cytokine levels	rs17302	7	T	G	-0.0625	0.013	1.53e-06		-0.00828724	0.0207615	0.689792	23.1139
AD	TNF-related activation-induced cytokine levels	rs2975421	8	T	G	-0.078	0.017	4.47e-06		0.000216976	0.0255989	0.993232	21.0519
AD	TNF-related activation-induced cytokine levels	rs62501135	8	A	G	-0.1532	0.0148	4.13e-25		-0.0109609	0.0233865	0.63932	107.15
AD	TNF-related activation-induced cytokine levels	rs183217699	8	C	G	-0.1254	0.0272	4.02e-06		0.045928	0.0377023	0.223134	21.2548
AD	TNF-related activation-induced cytokine levels	rs2468187	8	T	C	-0.1618	0.0118	8.62e-43		-0.00200601	0.0170581	0.906386	188.015
AD	TNF-related activation-induced cytokine levels	rs5001566	9	A	T	0.1215	0.0265	4.54e-06		0.014316	0.039117	0.714401	21.0214
AD	TNF-related activation-induced cytokine levels	rs6479556	9	T	G	0.07	0.0148	2.25e-06		0.00770623	0.0211579	0.715707	22.3703
AD	TNF-related activation-induced cytokine levels	rs75991751	12	T	G	-0.2685	0.0539	6.31e-07		-0.119517	0.107208	0.26491	24.8148
AD	TNF-related activation-induced cytokine levels	rs4512994	13	A	C	0.1172	0.0116	5.33e-24		-0.0202507	0.016665	0.224277	102.08
AD	TNF-related activation-induced cytokine levels	rs4334157	13	T	C	-0.1684	0.0356	2.24e-06		0.0117378	0.0562783	0.834779	22.3761
AD	TNF-related activation-induced cytokine levels	rs704	17	A	G	-0.1085	0.0116	8.48e-21		-0.0335495	0.017186	0.0509354	87.487
AD	TNF-related activation-induced cytokine levels	rs150416959	19	C	G	0.1462	0.0315	3.46e-06		0.0970505	0.0602981	0.107499	21.5414
AD	TNF-related activation-induced cytokine levels	rs117113213	20	A	G	-0.1646	0.03	4.1e-08		0.0144387	0.0680199	0.831885	30.1035
AD	TNF-related activation-induced cytokine levels	rs6063153	20	T	C	0.0636	0.0126	4.47e-07		0.011292	0.018268	0.536509	25.4785

## Sheet: Table S7
Supplementary Table S6. The 8 causal relationships (SNPs reaching P<5×10-6)
exposure	outcome	method	nsnp	β	SE	Pvalue	lo_ci	up_ci	or	or_lci95	or_uci95		Heterogeneity test				Pleiotropy test
													Method	Q	P		egger_intercept	P
C-X-C motif chemokine 11 levels	AD	Inverse variance weighted	22	-0.130637	0.0581856	0.0247566	-0.244681	-0.0165934	0.877536	0.782954	0.983544		Inverse variance weighted	23.7212	0.306762		0.0284762	0.0603429
C-X-C motif chemokine 11 levels	AD	Weighted median	22	-0.11655	0.0848053	0.169341	-0.282768	0.0496685	0.889986	0.753694	1.05092		MR Egger	19.7579	0.473162
C-X-C motif chemokine 11 levels	AD	MR Egger	22	-0.380962	0.137142	0.0116111	-0.64976	-0.112164	0.683204	0.522171	0.893898
Interleukin-13 levels	AD	Inverse variance weighted	12	0.184657	0.0852891	0.0303822	0.0174904	0.351823	1.20281	1.01764	1.42166		Inverse variance weighted	8.31468	0.684869		-0.00952707	0.623537
Interleukin-13 levels	AD	Weighted median	12	0.168625	0.11921	0.157211	-0.0650275	0.402277	1.18368	0.937042	1.49522		MR Egger	8.05822	0.62315
Interleukin-13 levels	AD	MR Egger	12	0.285852	0.217263	0.217641	-0.139983	0.711687	1.33089	0.869373	2.03742
interleukin-18 receptor 1 levels	AD	Inverse variance weighted	23	0.0869817	0.0299414	0.00367178	0.0282966	0.145667	1.09088	1.0287	1.15681		Inverse variance weighted	24.8628	0.303679		0.00922184	0.497872
interleukin-18 receptor 1 levels	AD	Weighted median	23	0.0267319	0.0386692	0.489379	-0.0490597	0.102524	1.02709	0.952124	1.10796		MR Egger	24.312	0.27819
interleukin-18 receptor 1 levels	AD	MR Egger	23	0.0574262	0.0524803	0.286241	-0.0454351	0.160288	1.05911	0.955582	1.17385
Interleukin-33 levels	AD	Inverse variance weighted	10	-0.211537	0.103342	0.0406614	-0.414087	-0.00898727	0.809339	0.660943	0.991053		Inverse variance weighted	4.96975	0.836938		-0.0117098	0.698709
Interleukin-33 levels	AD	Weighted median	10	-0.271897	0.134657	0.0434673	-0.535824	-0.00797054	0.761932	0.585187	0.992061		MR Egger	4.80871	0.777812
Interleukin-33 levels	AD	MR Egger	10	-0.0836501	0.335023	0.809123	-0.740295	0.572995	0.919753	0.476973	1.77357
TNF-beta levels	AD	Inverse variance weighted	17	-0.0563891	0.0271166	0.0375708	-0.109538	-0.00324061	0.945171	0.896249	0.996765		Inverse variance weighted	7.53549	0.961508		0.0135217	0.21584
TNF-beta levels	AD	Weighted median	17	-0.0634247	0.0285226	0.026171	-0.119329	-0.0075204	0.938545	0.887516	0.992508		MR Egger	5.8657	0.981916
TNF-beta levels	AD	MR Egger	17	-0.0775193	0.0316654	0.0271438	-0.139584	-0.0154551	0.925409	0.86972	0.984664
Tumor necrosis factor ligand superfamily member 14 levels	AD	Inverse variance weighted	20	0.147668	0.0664326	0.0262279	0.0174598	0.277876	1.15913	1.01761	1.32032		Inverse variance weighted	30.5241	0.055496		0.0233027	0.0606883
Tumor necrosis factor ligand superfamily member 14 levels	AD	Weighted median	20	0.0710401	0.07305	0.330809	-0.072138	0.214218	1.07362	0.930403	1.23889		MR Egger	24.9691	0.12577
Tumor necrosis factor ligand superfamily member 14 levels	AD	MR Egger	20	-0.00686571	0.0988638	0.9454	-0.200639	0.186907	0.993158	0.818208	1.20552
TNF-related activation-induced cytokine levels	AD	Inverse variance weighted	29	0.105363	0.0453275	0.0200994	0.0165213	0.194205	1.11111	1.01666	1.21435		Inverse variance weighted	22.989	0.733589		0.00321565	0.770988
TNF-related activation-induced cytokine levels	AD	Weighted median	29	0.110404	0.0632086	0.0806967	-0.0134851	0.234293	1.11673	0.986605	1.26401		MR Egger	22.9026	0.690235
TNF-related activation-induced cytokine levels	AD	MR Egger	29	0.0795271	0.0988727	0.428227	-0.114263	0.273318	1.08277	0.892023	1.31432
T-cell surface glycoprotein CD5 levels	AD	Inverse variance weighted	15	-0.269276	0.0805298	0.00082639	-0.427114	-0.111437	0.763933	0.652389	0.894548		Inverse variance weighted	17.9364	0.166645		-0.00709779	0.72893
T-cell surface glycoprotein CD5 levels	AD	Weighted median	15	-0.295133	0.102498	0.00398425	-0.496029	-0.0942372	0.744433	0.608944	0.910067		MR Egger	17.7651	0.166645
T-cell surface glycoprotein CD5 levels	AD	MR Egger	15	-0.199363	0.214231	0.369022	-0.619257	0.22053	0.819252	0.538345	1.24674

## Sheet: Table S8
Supplementary Table S7. The causal effects of the circulating cytokines on AD (SNPs reaching P<5×10-6)
exposure	outcome	method	nsnp	β	SE	Pvalue	lo_ci	up_ci	or	or_lci95	or_uci95
Eukaryotic translation initiation factor 4E-binding protein 1 levels	AD	Weighted median	11	-0.256163	0.115946	0.0271518	-0.483418	-0.0289087	0.774016	0.616672	0.971505
Eukaryotic translation initiation factor 4E-binding protein 1 levels	AD	Inverse variance weighted	11	-0.135433	0.080567	0.0927626	-0.293345	0.022478	0.873337	0.745765	1.02273
Eukaryotic translation initiation factor 4E-binding protein 1 levels	AD	MR Egger	11	-0.215589	0.216973	0.346369	-0.640857	0.209679	0.806067	0.526841	1.23328
Adenosine Deaminase levels	AD	Weighted median	12	0.0305498	0.0388318	0.431444	-0.0455605	0.10666	1.03102	0.955462	1.11256
Adenosine Deaminase levels	AD	Inverse variance weighted	12	0.0350321	0.0539423	0.516056	-0.0706948	0.140759	1.03565	0.931746	1.15115
Adenosine Deaminase levels	AD	MR Egger	12	0.0419559	0.0685642	0.554247	-0.09243	0.176342	1.04285	0.911713	1.19285
Artemin levels	AD	Inverse variance weighted	18	-0.122104	0.0739567	0.0987334	-0.267059	0.0228507	0.885056	0.765628	1.02311
Artemin levels	AD	Weighted median	18	-0.15187	0.101525	0.134681	-0.350858	0.047118	0.8591	0.704084	1.04825
Artemin levels	AD	MR Egger	18	-0.295756	0.212728	0.183478	-0.712703	0.121192	0.743969	0.490317	1.12884
Axin-1 levels	AD	MR Egger	8	0.873431	0.384885	0.063726	0.119058	1.62781	2.39512	1.12643	5.09269
Axin-1 levels	AD	Weighted median	8	-0.0793706	0.170304	0.641178	-0.413166	0.254425	0.923698	0.661552	1.28972
Axin-1 levels	AD	Inverse variance weighted	8	-0.0300819	0.206951	0.884429	-0.435706	0.375542	0.970366	0.646808	1.45578
beta-nerve growth factor levels	AD	Weighted median	20	0.105272	0.11005	0.338777	-0.110425	0.320969	1.11101	0.895453	1.37846
beta-nerve growth factor levels	AD	Inverse variance weighted	20	0.0636736	0.0874184	0.466383	-0.107666	0.235014	1.06574	0.897927	1.26493
beta-nerve growth factor levels	AD	MR Egger	20	0.0567231	0.24815	0.821769	-0.42965	0.543096	1.05836	0.650737	1.72133
Caspase 8 levels	AD	Weighted median	14	0.146767	0.116749	0.208713	-0.0820617	0.375595	1.15808	0.921215	1.45586
Caspase 8 levels	AD	Inverse variance weighted	14	0.100091	0.0964526	0.2994	-0.0889562	0.289138	1.10527	0.914886	1.33528
Caspase 8 levels	AD	MR Egger	14	0.210157	0.230326	0.379506	-0.241281	0.661596	1.23387	0.785621	1.93788
Eotaxin levels	AD	Inverse variance weighted	19	0.0965498	0.0573929	0.0925186	-0.0159403	0.20904	1.10136	0.984186	1.23249
Eotaxin levels	AD	MR Egger	19	0.158655	0.119623	0.202287	-0.0758062	0.393117	1.17193	0.926996	1.48159
Eotaxin levels	AD	Weighted median	19	0.0209325	0.0826327	0.800021	-0.141028	0.182893	1.02115	0.868465	1.20069
C-C motif chemokine 19 levels	AD	Weighted median	19	-0.0510065	0.0924786	0.581258	-0.232265	0.130252	0.950273	0.792736	1.13911
C-C motif chemokine 19 levels	AD	MR Egger	19	-0.0665469	0.120674	0.588494	-0.303068	0.169974	0.935619	0.738549	1.18527
C-C motif chemokine 19 levels	AD	Inverse variance weighted	19	0.00211616	0.0624019	0.972948	-0.120191	0.124424	1.00212	0.886751	1.1325
C-C motif chemokine 20 levels	AD	MR Egger	19	-0.169736	0.217098	0.445061	-0.595249	0.255776	0.843887	0.551425	1.29146
C-C motif chemokine 20 levels	AD	Weighted median	19	0.0118061	0.102587	0.908379	-0.189265	0.212877	1.01188	0.827567	1.23723
C-C motif chemokine 20 levels	AD	Inverse variance weighted	19	0.00540701	0.0787661	0.945271	-0.148974	0.159788	1.00542	0.861591	1.17326
C-C motif chemokine 23 levels	AD	MR Egger	25	-0.0936969	0.0563689	0.110042	-0.20418	0.0167862	0.910559	0.815316	1.01693
C-C motif chemokine 23 levels	AD	Inverse variance weighted	25	-0.0454464	0.0404739	0.261498	-0.124775	0.0338824	0.955571	0.882695	1.03446
C-C motif chemokine 23 levels	AD	Weighted median	25	-0.0526683	0.0518937	0.310141	-0.15438	0.0490434	0.948695	0.856946	1.05027
C-C motif chemokine 25 levels	AD	Inverse variance weighted	29	0.0121801	0.0265923	0.646929	-0.0399407	0.064301	1.01225	0.960846	1.06641
C-C motif chemokine 25 levels	AD	MR Egger	29	0.0153994	0.034351	0.657517	-0.0519286	0.0827274	1.01552	0.949397	1.08625
C-C motif chemokine 25 levels	AD	Weighted median	29	0.00735734	0.0291157	0.800505	-0.0497095	0.0644241	1.00738	0.951506	1.06654
C-C motif chemokine 28 levels	AD	MR Egger	19	-0.314293	0.229466	0.188612	-0.764047	0.135461	0.730305	0.465778	1.14506
C-C motif chemokine 28 levels	AD	Inverse variance weighted	19	-0.0498136	0.102975	0.628566	-0.251644	0.152017	0.951407	0.777521	1.16418
C-C motif chemokine 28 levels	AD	Weighted median	19	-0.00321817	0.115012	0.977677	-0.228643	0.222206	0.996787	0.795613	1.24883
C-C motif chemokine 4 levels	AD	Inverse variance weighted	18	-0.0726616	0.037457	0.052396	-0.146077	0.000754181	0.929915	0.864091	1.00075
C-C motif chemokine 4 levels	AD	MR Egger	18	-0.0469137	0.0522537	0.3826	-0.149331	0.0555035	0.95417	0.861284	1.05707
C-C motif chemokine 4 levels	AD	Weighted median	18	-0.0289768	0.0478723	0.544983	-0.122807	0.0648529	0.971439	0.884435	1.067
Natural killer cell receptor 2B4 levels	AD	Weighted median	21	0.0727674	0.0760436	0.338609	-0.076278	0.221813	1.07548	0.926559	1.24834
Natural killer cell receptor 2B4 levels	AD	MR Egger	21	0.0434527	0.15151	0.777372	-0.253507	0.340413	1.04441	0.776074	1.40553
Natural killer cell receptor 2B4 levels	AD	Inverse variance weighted	21	0.0140028	0.069567	0.840475	-0.122348	0.150354	1.0141	0.88484	1.16225
CD40L receptor levels	AD	Inverse variance weighted	16	0.04912	0.0531384	0.355289	-0.0550312	0.153271	1.05035	0.946456	1.16564
CD40L receptor levels	AD	MR Egger	16	0.0394485	0.075413	0.609085	-0.108361	0.187258	1.04024	0.897304	1.20594
CD40L receptor levels	AD	Weighted median	16	0.0208701	0.0448803	0.641919	-0.0670952	0.108836	1.02109	0.935106	1.11498
T-cell surface glycoprotein CD5 levels	AD	MR Egger	15	-0.199363	0.214231	0.369022	-0.619257	0.22053	0.819252	0.538345	1.24674
T-cell surface glycoprotein CD5 levels	AD	Weighted median	15	-0.295133	0.102498	0.00398425	-0.496029	-0.0942372	0.744433	0.608944	0.910067
T-cell surface glycoprotein CD5 levels	AD	Inverse variance weighted	15	-0.269276	0.0805298	0.00082639	-0.427114	-0.111437	0.763933	0.652389	0.894548
T-cell surface glycoprotein CD6 isoform levels	AD	Weighted median	15	0.0124381	0.0325349	0.702238	-0.0513302	0.0762065	1.01252	0.949965	1.07919
T-cell surface glycoprotein CD6 isoform levels	AD	Inverse variance weighted	15	-0.00185921	0.0387911	0.961773	-0.0778898	0.0741714	0.998143	0.925066	1.07699
T-cell surface glycoprotein CD6 isoform levels	AD	MR Egger	15	0.00106885	0.0562269	0.985122	-0.109136	0.111273	1.00107	0.896609	1.1177
CUB domain-containing protein 1 levels	AD	Inverse variance weighted	23	-0.0919632	0.0470557	0.0506599	-0.184192	0.000265904	0.912139	0.831776	1.00027
CUB domain-containing protein 1 levels	AD	Weighted median	23	-0.085197	0.068017	0.210357	-0.21851	0.0481164	0.918331	0.803715	1.04929
CUB domain-containing protein 1 levels	AD	MR Egger	23	-0.0355545	0.0875072	0.68863	-0.207069	0.13596	0.96507	0.812964	1.14564
Macrophage colony-stimulating factor 1 levels	AD	MR Egger	16	0.277659	0.198063	0.182734	-0.110545	0.665864	1.32004	0.895346	1.94617
Macrophage colony-stimulating factor 1 levels	AD	Weighted median	16	0.0828881	0.0918124	0.366633	-0.0970642	0.26284	1.08642	0.907498	1.30062
Macrophage colony-stimulating factor 1 levels	AD	Inverse variance weighted	16	0.0479713	0.0793857	0.545657	-0.107625	0.203567	1.04914	0.897965	1.22577
Cystatin D levels	AD	MR Egger	33	-0.0494179	0.0364401	0.18485	-0.12084	0.0220046	0.951783	0.886175	1.02225
Cystatin D levels	AD	Weighted median	33	-0.0209219	0.0316433	0.508497	-0.0829428	0.0410989	0.979295	0.920404	1.04196
Cystatin D levels	AD	Inverse variance weighted	33	-0.00544033	0.026917	0.839827	-0.0581977	0.047317	0.994574	0.943463	1.04845
Fractalkine levels	AD	Weighted median	19	-0.088123	0.0949578	0.353396	-0.27424	0.0979943	0.915648	0.760149	1.10296
Fractalkine levels	AD	Inverse variance weighted	19	-0.0633637	0.0731652	0.38647	-0.206768	0.0800401	0.938602	0.813209	1.08333
Fractalkine levels	AD	MR Egger	19	-0.174808	0.201661	0.3981	-0.570063	0.220448	0.839619	0.56549	1.24663
C-X-C motif chemokine 1 levels	AD	MR Egger	11	0.0915807	0.0799255	0.281419	-0.0650732	0.248235	1.09591	0.936999	1.28176
C-X-C motif chemokine 1 levels	AD	Weighted median	11	0.0541095	0.0610115	0.375147	-0.065473	0.173692	1.0556	0.936624	1.18969
C-X-C motif chemokine 1 levels	AD	Inverse variance weighted	11	0.0392312	0.0530246	0.45938	-0.064697	0.143159	1.04001	0.937351	1.15391
C-X-C motif chemokine 10 levels	AD	Weighted median	21	-0.113221	0.0905324	0.211076	-0.290664	0.0642227	0.892953	0.747767	1.06633
C-X-C motif chemokine 10 levels	AD	Inverse variance weighted	21	-0.0458928	0.0626663	0.463963	-0.168719	0.0769331	0.955144	0.844747	1.07997
C-X-C motif chemokine 10 levels	AD	MR Egger	21	-0.0788388	0.129987	0.551352	-0.333612	0.175935	0.924189	0.716331	1.19236
C-X-C motif chemokine 11 levels	AD	MR Egger	22	-0.380962	0.137142	0.0116111	-0.64976	-0.112164	0.683204	0.522171	0.893898
C-X-C motif chemokine 11 levels	AD	Inverse variance weighted	22	-0.130637	0.0581856	0.0247566	-0.244681	-0.0165934	0.877536	0.782954	0.983544
C-X-C motif chemokine 11 levels	AD	Weighted median	22	-0.11655	0.0848053	0.169341	-0.282768	0.0496685	0.889986	0.753694	1.05092
C-X-C motif chemokine 5 levels	AD	Weighted median	15	-0.053454	0.0490455	0.275763	-0.149583	0.0426751	0.94795	0.861067	1.0436
C-X-C motif chemokine 5 levels	AD	Inverse variance weighted	15	-0.0305835	0.0394797	0.438537	-0.107964	0.0467966	0.969879	0.89766	1.04791
C-X-C motif chemokine 5 levels	AD	MR Egger	15	-0.033726	0.0614129	0.592199	-0.154095	0.0866432	0.966836	0.85719	1.09051
C-X-C motif chemokine 6 levels	AD	Inverse variance weighted	13	-0.0519072	0.0434148	0.231848	-0.137	0.0331858	0.949417	0.87197	1.03374
C-X-C motif chemokine 6 levels	AD	Weighted median	13	-0.0384042	0.0375765	0.306769	-0.112054	0.0352458	0.962324	0.893996	1.03587
C-X-C motif chemokine 6 levels	AD	MR Egger	13	0.0341528	0.0502684	0.510923	-0.0643733	0.132679	1.03474	0.937655	1.14188
C-X-C motif chemokine 9 levels	AD	Weighted median	20	-0.292351	0.0978982	0.00282395	-0.484232	-0.100471	0.746506	0.61617	0.904412
C-X-C motif chemokine 9 levels	AD	MR Egger	20	-0.319705	0.210123	0.145504	-0.731546	0.0921358	0.726363	0.481164	1.09651
C-X-C motif chemokine 9 levels	AD	Inverse variance weighted	20	-0.117876	0.0821182	0.151161	-0.278828	0.0430758	0.888806	0.75667	1.04402
Delta and Notch-like epidermal growth factor-related receptor levels	AD	Inverse variance weighted	16	-0.0144282	0.0541149	0.78976	-0.120493	0.0916369	0.985675	0.886483	1.09597
Delta and Notch-like epidermal growth factor-related receptor levels	AD	MR Egger	16	0.0229099	0.119333	0.850512	-0.210982	0.256802	1.02317	0.809788	1.29279
Delta and Notch-like epidermal growth factor-related receptor levels	AD	Weighted median	16	-0.00986156	0.0737836	0.893675	-0.154477	0.134754	0.990187	0.856863	1.14426
Protein S100-A12 levels	AD	Weighted median	17	0.025205	0.100976	0.802886	-0.172708	0.223118	1.02553	0.841383	1.24997
Protein S100-A12 levels	AD	Inverse variance weighted	17	0.00803073	0.0724044	0.911684	-0.133882	0.149943	1.00806	0.874693	1.16177
Protein S100-A12 levels	AD	MR Egger	17	-0.00121751	0.1602	0.994036	-0.31521	0.312775	0.998783	0.729636	1.36721
Fibroblast growth factor 19 levels	AD	MR Egger	21	-0.411296	0.149391	0.0126485	-0.704103	-0.118488	0.662791	0.494552	0.888262
Fibroblast growth factor 19 levels	AD	Weighted median	21	-0.111515	0.0916225	0.22356	-0.291095	0.0680649	0.894478	0.747444	1.07043
Fibroblast growth factor 19 levels	AD	Inverse variance weighted	21	-0.0331338	0.0584402	0.570734	-0.147677	0.0814089	0.967409	0.86271	1.08481
Fibroblast growth factor 21 levels	AD	MR Egger	13	-0.159507	0.185653	0.40858	-0.523386	0.204372	0.852564	0.592511	1.22675
Fibroblast growth factor 21 levels	AD	Weighted median	13	0.0618856	0.0994602	0.533801	-0.133056	0.256828	1.06384	0.875416	1.29282
Fibroblast growth factor 21 levels	AD	Inverse variance weighted	13	0.00637508	0.0751781	0.932421	-0.140974	0.153724	1.0064	0.868512	1.16617
Fibroblast growth factor 23 levels	AD	Inverse variance weighted	14	-0.0831223	0.0870155	0.339447	-0.253673	0.0874282	0.920239	0.775946	1.09136
Fibroblast growth factor 23 levels	AD	Weighted median	14	-0.0796844	0.108912	0.46439	-0.293153	0.133784	0.923408	0.745908	1.14315
Fibroblast growth factor 23 levels	AD	MR Egger	14	0.21677	0.293684	0.474638	-0.358851	0.79239	1.24206	0.698478	2.20867
Fibroblast growth factor 5 levels	AD	Weighted median	23	0.0119426	0.0348849	0.732092	-0.0564317	0.080317	1.01201	0.945131	1.08363
Fibroblast growth factor 5 levels	AD	Inverse variance weighted	23	0.00395442	0.031412	0.89982	-0.0576132	0.065522	1.00396	0.944015	1.06772
Fibroblast growth factor 5 levels	AD	MR Egger	23	-0.00437168	0.0428091	0.91963	-0.0882774	0.0795341	0.995638	0.915507	1.08278
Fms-related tyrosine kinase 3 ligand levels	AD	Inverse variance weighted	29	-0.0741158	0.0668729	0.267729	-0.205187	0.0569552	0.928564	0.814495	1.05861
Fms-related tyrosine kinase 3 ligand levels	AD	MR Egger	29	-0.174094	0.154186	0.268782	-0.476298	0.128111	0.840218	0.621078	1.13668
Fms-related tyrosine kinase 3 ligand levels	AD	Weighted median	29	-0.0525855	0.0790615	0.505973	-0.207546	0.102375	0.948773	0.812576	1.1078
Glial cell line-derived neurotrophic factor levels	AD	Weighted median	12	-0.129636	0.0818875	0.113399	-0.290136	0.0308634	0.878415	0.748162	1.03134
Glial cell line-derived neurotrophic factor levels	AD	Inverse variance weighted	12	-0.102047	0.0883425	0.248036	-0.275198	0.0711041	0.902987	0.759421	1.07369
Glial cell line-derived neurotrophic factor levels	AD	MR Egger	12	0.152037	0.125158	0.252361	-0.0932722	0.397347	1.1642	0.910946	1.48787
Hepatocyte growth factor levels	AD	MR Egger	20	-0.307214	0.17009	0.087639	-0.640591	0.0261622	0.735493	0.526981	1.02651
Hepatocyte growth factor levels	AD	Inverse variance weighted	20	0.113425	0.0808451	0.160621	-0.0450318	0.271881	1.12011	0.955967	1.31243
Hepatocyte growth factor levels	AD	Weighted median	20	0.145749	0.115381	0.20652	-0.0803985	0.371896	1.15691	0.922749	1.45048
Interferon gamma levels	AD	Weighted median	9	0.114363	0.148526	0.441309	-0.176748	0.405474	1.12116	0.837991	1.50001
Interferon gamma levels	AD	Inverse variance weighted	9	0.0653995	0.11783	0.578871	-0.165546	0.296345	1.06759	0.847431	1.34493
Interferon gamma levels	AD	MR Egger	9	-0.0429971	0.280274	0.882403	-0.592335	0.506341	0.957914	0.553035	1.65921
Interleukin-10 levels	AD	Inverse variance weighted	18	0.0988421	0.0748038	0.186385	-0.0477734	0.245458	1.10389	0.95335	1.27821
Interleukin-10 levels	AD	Weighted median	18	0.124511	0.101275	0.218907	-0.0739873	0.32301	1.13259	0.928684	1.38128
Interleukin-10 levels	AD	MR Egger	18	0.0757525	0.178693	0.677265	-0.274486	0.425991	1.0787	0.759963	1.53111
Interleukin-10 receptor subunit alpha levels	AD	MR Egger	9	0.10133	0.200078	0.628096	-0.290822	0.493483	1.10664	0.747648	1.63801
Interleukin-10 receptor subunit alpha levels	AD	Weighted median	9	0.0588338	0.129963	0.650767	-0.195893	0.313561	1.0606	0.8221	1.36829
Interleukin-10 receptor subunit alpha levels	AD	Inverse variance weighted	9	-0.00674482	0.0963891	0.944214	-0.195668	0.182178	0.993278	0.822286	1.19983
Interleukin-10 receptor subunit beta levels	AD	Weighted median	19	0.0855574	0.0428313	0.045766	0.00160809	0.169507	1.08932	1.00161	1.18472
Interleukin-10 receptor subunit beta levels	AD	MR Egger	19	0.109438	0.0743386	0.159251	-0.0362658	0.255142	1.11565	0.964384	1.29064
Interleukin-10 receptor subunit beta levels	AD	Inverse variance weighted	19	0.052051	0.0523321	0.319917	-0.0505199	0.154622	1.05343	0.950735	1.16722
Interleukin-12 subunit beta levels	AD	Inverse variance weighted	26	0.0418482	0.0401897	0.297752	-0.0369237	0.12062	1.04274	0.96375	1.1282
Interleukin-12 subunit beta levels	AD	Weighted median	26	0.0318282	0.0349867	0.36297	-0.0367458	0.100402	1.03234	0.963921	1.10562
Interleukin-12 subunit beta levels	AD	MR Egger	26	0.0355015	0.0609933	0.565957	-0.0840453	0.155048	1.03614	0.91939	1.16771
Interleukin-13 levels	AD	Inverse variance weighted	12	0.184657	0.0852891	0.0303822	0.0174904	0.351823	1.20281	1.01764	1.42166
Interleukin-13 levels	AD	Weighted median	12	0.168625	0.11921	0.157211	-0.0650275	0.402277	1.18368	0.937042	1.49522
Interleukin-13 levels	AD	MR Egger	12	0.285852	0.217263	0.217641	-0.139983	0.711687	1.33089	0.869373	2.03742
Interleukin-15 receptor subunit alpha levels	AD	MR Egger	12	0.21839	0.0767619	0.0173975	0.0679371	0.368844	1.24407	1.0703	1.44606
Interleukin-15 receptor subunit alpha levels	AD	Weighted median	12	0.0933364	0.042928	0.029686	0.00919752	0.177475	1.09783	1.00924	1.1942
Interleukin-15 receptor subunit alpha levels	AD	Inverse variance weighted	12	0.0550407	0.056435	0.329415	-0.0555719	0.165653	1.05658	0.945944	1.18016
Interleukin-17A levels	AD	MR Egger	13	0.32829	0.230084	0.181394	-0.122676	0.779255	1.38859	0.88455	2.17985
Interleukin-17A levels	AD	Weighted median	13	0.0857299	0.11726	0.464713	-0.1441	0.31556	1.08951	0.865801	1.37103
Interleukin-17A levels	AD	Inverse variance weighted	13	0.0410627	0.0853436	0.630413	-0.126211	0.208336	1.04192	0.881429	1.23163
Interleukin-17C levels	AD	Weighted median	17	0.1657	0.100977	0.100805	-0.0322156	0.363615	1.18022	0.968298	1.43852
Interleukin-17C levels	AD	MR Egger	17	0.209298	0.222154	0.361053	-0.226124	0.644719	1.23281	0.79762	1.90545
Interleukin-17C levels	AD	Inverse variance weighted	17	0.025439	0.0738607	0.730532	-0.119328	0.170206	1.02577	0.887517	1.18555
Interleukin-18 levels	AD	Inverse variance weighted	20	0.100787	0.0522455	0.0537185	-0.00161439	0.203188	1.10604	0.998387	1.2253
Interleukin-18 levels	AD	Weighted median	20	0.101531	0.0741586	0.170964	-0.0438194	0.246882	1.10686	0.957127	1.28003
Interleukin-18 levels	AD	MR Egger	20	-0.0243658	0.108423	0.824722	-0.236875	0.188144	0.975929	0.78909	1.20701
interleukin-18 receptor 1 levels	AD	Inverse variance weighted	23	0.0869817	0.0299414	0.00367178	0.0282966	0.145667	1.09088	1.0287	1.15681
interleukin-18 receptor 1 levels	AD	MR Egger	23	0.0574262	0.0524803	0.286241	-0.0454351	0.160288	1.05911	0.955582	1.17385
interleukin-18 receptor 1 levels	AD	Weighted median	23	0.0267319	0.0386692	0.489379	-0.0490597	0.102524	1.02709	0.952124	1.10796
Interleukin-1-alpha levels	AD	Weighted median	11	-0.0849076	0.126282	0.50135	-0.33242	0.162605	0.918597	0.717186	1.17657
Interleukin-1-alpha levels	AD	MR Egger	11	0.144471	0.298052	0.639454	-0.43971	0.728653	1.15543	0.644223	2.07229
Interleukin-1-alpha levels	AD	Inverse variance weighted	11	0.0414747	0.106447	0.696812	-0.167161	0.250111	1.04235	0.846063	1.28417
Interleukin-2 levels	AD	Weighted median	15	-0.0959965	0.109107	0.378948	-0.309847	0.117854	0.908467	0.733559	1.12508
Interleukin-2 levels	AD	Inverse variance weighted	15	-0.0275431	0.0830615	0.740192	-0.190344	0.135257	0.972833	0.826675	1.14483
Interleukin-2 levels	AD	MR Egger	15	0.0417881	0.229073	0.858065	-0.407195	0.490771	1.04267	0.665515	1.63358
Interleukin-20 levels	AD	MR Egger	11	0.27319	0.20897	0.223514	-0.13639	0.682771	1.31415	0.872502	1.97935
Interleukin-20 levels	AD	Weighted median	11	0.13256	0.130292	0.308962	-0.122813	0.387933	1.14175	0.884429	1.47393
Interleukin-20 levels	AD	Inverse variance weighted	11	0.0702021	0.101164	0.487717	-0.128079	0.268484	1.07272	0.879784	1.30798
Interleukin-20 receptor subunit alpha levels	AD	Inverse variance weighted	10	0.135346	0.101569	0.182676	-0.063728	0.334421	1.14493	0.93826	1.39713
Interleukin-20 receptor subunit alpha levels	AD	Weighted median	10	0.179889	0.135963	0.185811	-0.0865982	0.446376	1.19708	0.917046	1.56264
Interleukin-20 receptor subunit alpha levels	AD	MR Egger	10	-0.178025	0.230322	0.461783	-0.629455	0.273406	0.836922	0.532882	1.31443
Interleukin-22 receptor subunit alpha-1 levels	AD	MR Egger	11	0.156472	0.190583	0.432844	-0.21707	0.530014	1.16938	0.804874	1.69896
Interleukin-22 receptor subunit alpha-1 levels	AD	Inverse variance weighted	11	0.0215744	0.0975731	0.825006	-0.169669	0.212818	1.02181	0.843944	1.23716
Interleukin-22 receptor subunit alpha-1 levels	AD	Weighted median	11	-0.0174037	0.127834	0.891709	-0.267959	0.233152	0.982747	0.764939	1.26257
Interleukin-24 levels	AD	MR Egger	11	0.284264	0.290638	0.353596	-0.285386	0.853915	1.32878	0.751724	2.34882
Interleukin-24 levels	AD	Weighted median	11	0.0738916	0.148926	0.619779	-0.218003	0.365786	1.07669	0.804123	1.44165
Interleukin-24 levels	AD	Inverse variance weighted	11	0.0256116	0.138697	0.853497	-0.246234	0.297457	1.02594	0.781739	1.34643
Interleukin-2 receptor subunit beta levels	AD	Weighted median	12	0.139462	0.127112	0.272571	-0.109677	0.388601	1.14966	0.896124	1.47492
Interleukin-2 receptor subunit beta levels	AD	Inverse variance weighted	12	0.0670035	0.0921662	0.467234	-0.113642	0.247649	1.0693	0.892577	1.28101
Interleukin-2 receptor subunit beta levels	AD	MR Egger	12	-0.124965	0.213648	0.571569	-0.543715	0.293786	0.882528	0.580587	1.3415
Interleukin-33 levels	AD	Inverse variance weighted	10	-0.211537	0.103342	0.0406614	-0.414087	-0.00898727	0.809339	0.660943	0.991053
Interleukin-33 levels	AD	Weighted median	10	-0.271897	0.134657	0.0434673	-0.535824	-0.00797054	0.761932	0.585187	0.992061
Interleukin-33 levels	AD	MR Egger	10	-0.0836501	0.335023	0.809123	-0.740295	0.572995	0.919753	0.476973	1.77357
Interleukin-4 levels	AD	Weighted median	11	0.248624	0.123806	0.0446248	0.00596426	0.491283	1.28226	1.00598	1.63441
Interleukin-4 levels	AD	MR Egger	11	0.494594	0.252387	0.0816883	-8.44303e-05	0.989272	1.63983	0.999916	2.68928
Interleukin-4 levels	AD	Inverse variance weighted	11	0.144997	0.0991965	0.14382	-0.0494284	0.339422	1.15604	0.951773	1.40414
Interleukin-5 levels	AD	Inverse variance weighted	11	-0.0855256	0.0987028	0.386218	-0.278983	0.107932	0.91803	0.756553	1.11397
Interleukin-5 levels	AD	MR Egger	11	-0.234292	0.292169	0.443265	-0.806944	0.33836	0.791131	0.446219	1.40265
Interleukin-5 levels	AD	Weighted median	11	-0.0589472	0.13394	0.659864	-0.32147	0.203575	0.942757	0.725083	1.22578
Interleukin-6 levels	AD	MR Egger	7	-0.231442	0.336229	0.521862	-0.890452	0.427567	0.793388	0.41047	1.53352
Interleukin-6 levels	AD	Weighted median	7	-0.100088	0.17674	0.571187	-0.446498	0.246321	0.904757	0.639865	1.27931
Interleukin-6 levels	AD	Inverse variance weighted	7	-0.125872	0.137804	0.361026	-0.395968	0.144224	0.881728	0.673028	1.15514
Interleukin-7 levels	AD	MR Egger	10	-0.606572	0.452927	0.217298	-1.49431	0.281165	0.545217	0.224404	1.32467
Interleukin-7 levels	AD	Weighted median	10	-0.0303587	0.161774	0.851143	-0.347436	0.286719	0.970098	0.706497	1.33205
Interleukin-7 levels	AD	Inverse variance weighted	10	0.0134382	0.16197	0.933878	-0.304023	0.3309	1.01353	0.737844	1.39222
Interleukin-8 levels	AD	MR Egger	16	0.336631	0.194832	0.106007	-0.0452397	0.718501	1.40022	0.955768	2.05136
Interleukin-8 levels	AD	Inverse variance weighted	16	0.00966692	0.086814	0.911337	-0.160489	0.179822	1.00971	0.851728	1.197
Interleukin-8 levels	AD	Weighted median	16	0.0104045	0.112383	0.926236	-0.209865	0.230674	1.01046	0.810693	1.25945
Latency-associated peptide transforming growth factor beta 1 levels	AD	Weighted median	20	0.0607837	0.104512	0.56084	-0.14406	0.265628	1.06267	0.865836	1.30425
Latency-associated peptide transforming growth factor beta 1 levels	AD	Inverse variance weighted	20	0.0325627	0.0727074	0.654254	-0.109944	0.175069	1.0331	0.895884	1.19133
Latency-associated peptide transforming growth factor beta 1 levels	AD	MR Egger	20	-0.0322042	0.138901	0.81927	-0.304451	0.240042	0.968309	0.737528	1.2713
Leukemia inhibitory factor levels	AD	MR Egger	11	-0.334276	0.274027	0.253516	-0.871368	0.202816	0.715856	0.418379	1.22485
Leukemia inhibitory factor levels	AD	Inverse variance weighted	11	0.114172	0.108514	0.292734	-0.098515	0.326859	1.12095	0.906182	1.38661
Leukemia inhibitory factor levels	AD	Weighted median	11	0.100188	0.134302	0.455673	-0.163044	0.363421	1.10538	0.849554	1.43824
Leukemia inhibitory factor receptor levels	AD	Inverse variance weighted	18	0.0792016	0.059044	0.179791	-0.0365247	0.194928	1.08242	0.964134	1.21522
Leukemia inhibitory factor receptor levels	AD	Weighted median	18	0.0572493	0.0687789	0.405202	-0.0775573	0.192056	1.05892	0.925374	1.21174
Leukemia inhibitory factor receptor levels	AD	MR Egger	18	0.0695568	0.110056	0.536307	-0.146154	0.285267	1.07203	0.864025	1.33012
Monocyte chemoattractant protein-1 levels	AD	Inverse variance weighted	23	0.0293863	0.0508603	0.563409	-0.0702998	0.129072	1.02982	0.932114	1.13777
Monocyte chemoattractant protein-1 levels	AD	MR Egger	23	0.0304256	0.0947183	0.751217	-0.155222	0.216073	1.03089	0.856225	1.24119
Monocyte chemoattractant protein-1 levels	AD	Weighted median	23	-0.00154072	0.0682839	0.981998	-0.135377	0.132296	0.99846	0.873386	1.14145
Monocyte chemoattractant protein 2 levels	AD	Weighted median	23	-0.0247732	0.0237564	0.29704	-0.0713357	0.0217893	0.975531	0.931149	1.02203
Monocyte chemoattractant protein 2 levels	AD	Inverse variance weighted	23	-0.0190377	0.0224057	0.3955	-0.0629528	0.0248773	0.981142	0.938988	1.02519
Monocyte chemoattractant protein 2 levels	AD	MR Egger	23	-0.0186682	0.0269279	0.495739	-0.071447	0.0341105	0.981505	0.931046	1.0347
Monocyte chemoattractant protein-3 levels	AD	MR Egger	18	0.177182	0.132571	0.200081	-0.0826579	0.437022	1.19385	0.920666	1.54809
Monocyte chemoattractant protein-3 levels	AD	Weighted median	18	0.0637052	0.0849227	0.453161	-0.102743	0.230154	1.06578	0.902359	1.25879
Monocyte chemoattractant protein-3 levels	AD	Inverse variance weighted	18	0.0394752	0.0590146	0.503556	-0.0761935	0.155144	1.04026	0.926637	1.16783
Monocyte chemoattractant protein-4 levels	AD	Weighted median	18	-0.0542562	0.0624141	0.384687	-0.176588	0.0680755	0.947189	0.838125	1.07045
Monocyte chemoattractant protein-4 levels	AD	Inverse variance weighted	18	-0.0423779	0.0525398	0.419905	-0.145356	0.0606002	0.958507	0.864714	1.06247
Monocyte chemoattractant protein-4 levels	AD	MR Egger	18	-0.00663607	0.114507	0.954503	-0.23107	0.217798	0.993386	0.793684	1.24334
Macrophage inflammatory protein 1a levels	AD	MR Egger	12	0.0907809	0.10123	0.390914	-0.107629	0.289191	1.09503	0.89796	1.33535
Macrophage inflammatory protein 1a levels	AD	Weighted median	12	0.0389456	0.0489456	0.426211	-0.0569878	0.134879	1.03971	0.944606	1.1444
Macrophage inflammatory protein 1a levels	AD	Inverse variance weighted	12	-0.0337319	0.0718746	0.638844	-0.174606	0.107142	0.966831	0.839788	1.11309
Matrix metalloproteinase-1 levels	AD	MR Egger	16	0.0838888	0.112747	0.469153	-0.137095	0.304873	1.08751	0.871887	1.35645
Matrix metalloproteinase-1 levels	AD	Inverse variance weighted	16	-0.0217116	0.0589371	0.712585	-0.137228	0.0938051	0.978522	0.871771	1.09835
Matrix metalloproteinase-1 levels	AD	Weighted median	16	0.00364288	0.083248	0.965096	-0.159523	0.166809	1.00365	0.85255	1.18153
Matrix metalloproteinase-10 levels	AD	MR Egger	16	0.200954	0.0874084	0.0374195	0.0296334	0.372274	1.22257	1.03008	1.45103
Matrix metalloproteinase-10 levels	AD	Inverse variance weighted	16	0.0273227	0.07671	0.721705	-0.123029	0.177674	1.0277	0.884238	1.19444
Matrix metalloproteinase-10 levels	AD	Weighted median	16	0.00369319	0.0720721	0.959132	-0.137568	0.144955	1.0037	0.871475	1.15599
Neurturin levels	AD	MR Egger	14	0.4174	0.276787	0.157418	-0.125102	0.959903	1.51801	0.882407	2.61144
Neurturin levels	AD	Inverse variance weighted	14	-0.0964522	0.111667	0.387726	-0.31532	0.122415	0.908053	0.729556	1.13022
Neurturin levels	AD	Weighted median	14	0.00182831	0.129533	0.988738	-0.252056	0.255713	1.00183	0.777201	1.29138
Neurotrophin-3 levels	AD	MR Egger	17	-0.201982	0.240844	0.414835	-0.674037	0.270073	0.81711	0.509647	1.31006
Neurotrophin-3 levels	AD	Inverse variance weighted	17	0.0395881	0.106032	0.708882	-0.168235	0.247412	1.04038	0.845155	1.28071
Neurotrophin-3 levels	AD	Weighted median	17	0.023218	0.118077	0.844114	-0.208214	0.25465	1.02349	0.812033	1.29001
Osteoprotegerin levels	AD	Weighted median	18	0.0526531	0.0847705	0.534517	-0.113497	0.218803	1.05406	0.892707	1.24459
Osteoprotegerin levels	AD	Inverse variance weighted	18	0.0296002	0.0816911	0.717095	-0.130514	0.189715	1.03004	0.877644	1.2089
Osteoprotegerin levels	AD	MR Egger	18	-0.0621701	0.183995	0.739839	-0.422801	0.29846	0.939723	0.655209	1.34778
Oncostatin-M levels	AD	Inverse variance weighted	15	-0.101634	0.0868145	0.241717	-0.271791	0.0685222	0.90336	0.762014	1.07092
Oncostatin-M levels	AD	Weighted median	15	-0.0858486	0.114784	0.454512	-0.310825	0.139128	0.917733	0.732842	1.14927
Oncostatin-M levels	AD	MR Egger	15	0.130909	0.232571	0.583096	-0.32493	0.586748	1.13986	0.722578	1.79813
Programmed cell death 1 ligand 1 levels	AD	Inverse variance weighted	18	0.0835152	0.0823658	0.310604	-0.0779218	0.244952	1.0871	0.925037	1.27756
Programmed cell death 1 ligand 1 levels	AD	MR Egger	18	0.193967	0.223248	0.397779	-0.243598	0.631532	1.21406	0.783803	1.88049
Programmed cell death 1 ligand 1 levels	AD	Weighted median	18	0.0731196	0.0928787	0.43113	-0.108923	0.255162	1.07586	0.8968	1.29067
Stem cell factor levels	AD	Weighted median	32	-0.145348	0.064853	0.025014	-0.27246	-0.0182358	0.864722	0.761504	0.98193
Stem cell factor levels	AD	Inverse variance weighted	32	-0.0522156	0.0533764	0.327949	-0.156833	0.0524021	0.949124	0.854847	1.0538
Stem cell factor levels	AD	MR Egger	32	-0.0510182	0.104624	0.629353	-0.256081	0.154044	0.950261	0.774079	1.16654
SIR2-like protein 2 levels	AD	Inverse variance weighted	12	0.103776	0.127409	0.415354	-0.145946	0.353497	1.10935	0.864204	1.42404
SIR2-like protein 2 levels	AD	MR Egger	12	0.235787	0.402611	0.571094	-0.553331	1.02491	1.2659	0.575031	2.78683
SIR2-like protein 2 levels	AD	Weighted median	12	0.0612256	0.137779	0.656772	-0.208822	0.331273	1.06314	0.81154	1.39274
Signaling lymphocytic activation molecule levels	AD	MR Egger	25	-0.304862	0.14359	0.0447184	-0.586298	-0.0234261	0.737225	0.556383	0.976846
Signaling lymphocytic activation molecule levels	AD	Weighted median	25	0.127684	0.0887489	0.150232	-0.0462636	0.301632	1.13619	0.95479	1.35206
Signaling lymphocytic activation molecule levels	AD	Inverse variance weighted	25	0.067285	0.0713901	0.345938	-0.0726395	0.207209	1.0696	0.929936	1.23024
Sulfotransferase 1A1 levels	AD	Inverse variance weighted	21	0.070363	0.0625312	0.260485	-0.0521982	0.192924	1.0729	0.949141	1.21279
Sulfotransferase 1A1 levels	AD	MR Egger	21	0.0498792	0.154435	0.750239	-0.252813	0.352571	1.05114	0.776613	1.42272
Sulfotransferase 1A1 levels	AD	Weighted median	21	-0.00716812	0.0796725	0.928311	-0.163326	0.14899	0.992858	0.849314	1.16066
STAM binding protein levels	AD	Inverse variance weighted	12	0.0906851	0.127101	0.475545	-0.158434	0.339804	1.09492	0.853479	1.40467
STAM binding protein levels	AD	MR Egger	12	-0.127783	0.37886	0.742876	-0.870348	0.614782	0.880044	0.418806	1.84925
STAM binding protein levels	AD	Weighted median	12	0.0322197	0.148876	0.82866	-0.259577	0.324016	1.03274	0.771378	1.38267
Transforming growth factor-alpha levels	AD	Inverse variance weighted	13	0.186531	0.182228	0.306017	-0.170635	0.543698	1.20506	0.843129	1.72236
Transforming growth factor-alpha levels	AD	Weighted median	13	0.0430081	0.140247	0.759103	-0.231877	0.317893	1.04395	0.793044	1.37423
Transforming growth factor-alpha levels	AD	MR Egger	13	-0.0103032	0.500853	0.983956	-0.991975	0.971369	0.98975	0.370843	2.64156
Tumor necrosis factor levels	AD	MR Egger	16	-0.108957	0.173539	0.540206	-0.449094	0.231179	0.896769	0.638206	1.26009
Tumor necrosis factor levels	AD	Inverse variance weighted	16	0.037804	0.0741557	0.610197	-0.107541	0.183149	1.03853	0.89804	1.20099
Tumor necrosis factor levels	AD	Weighted median	16	0.0210146	0.102135	0.836984	-0.179171	0.2212	1.02124	0.835963	1.24757
TNF-beta levels	AD	Weighted median	17	-0.0634247	0.0285226	0.026171	-0.119329	-0.0075204	0.938545	0.887516	0.992508
TNF-beta levels	AD	MR Egger	17	-0.0775193	0.0316654	0.0271438	-0.139584	-0.0154551	0.925409	0.86972	0.984664
TNF-beta levels	AD	Inverse variance weighted	17	-0.0563891	0.0271166	0.0375708	-0.109538	-0.00324061	0.945171	0.896249	0.996765
Tumor necrosis factor receptor superfamily member 9 levels	AD	Weighted median	25	-0.0751137	0.093667	0.422598	-0.258701	0.108474	0.927638	0.772054	1.11458
Tumor necrosis factor receptor superfamily member 9 levels	AD	MR Egger	25	-0.102545	0.266879	0.704332	-0.625629	0.420539	0.902538	0.534925	1.52278
Tumor necrosis factor receptor superfamily member 9 levels	AD	Inverse variance weighted	25	0.0100856	0.10016	0.919793	-0.186228	0.206399	1.01014	0.830084	1.22924
Tumor necrosis factor ligand superfamily member 14 levels	AD	MR Egger	20	-0.00686571	0.0988638	0.9454	-0.200639	0.186907	0.993158	0.818208	1.20552
Tumor necrosis factor ligand superfamily member 14 levels	AD	Weighted median	20	0.0710401	0.07305	0.330809	-0.072138	0.214218	1.07362	0.930403	1.23889
Tumor necrosis factor ligand superfamily member 14 levels	AD	Inverse variance weighted	20	0.147668	0.0664326	0.0262279	0.0174598	0.277876	1.15913	1.01761	1.32032
TNF-related apoptosis-inducing ligand levels	AD	Inverse variance weighted	24	0.0583946	0.043556	0.180025	-0.0269752	0.143764	1.06013	0.973385	1.15461
TNF-related apoptosis-inducing ligand levels	AD	Weighted median	24	0.0483374	0.0613582	0.430819	-0.0719246	0.168599	1.04952	0.930601	1.18365
TNF-related apoptosis-inducing ligand levels	AD	MR Egger	24	-0.00142796	0.0714235	0.984229	-0.141418	0.138562	0.998573	0.868126	1.14862
TNF-related activation-induced cytokine levels	AD	Inverse variance weighted	29	0.105363	0.0453275	0.0200994	0.0165213	0.194205	1.11111	1.01666	1.21435
TNF-related activation-induced cytokine levels	AD	Weighted median	29	0.110404	0.0632086	0.0806967	-0.0134851	0.234293	1.11673	0.986605	1.26401
TNF-related activation-induced cytokine levels	AD	MR Egger	29	0.0795271	0.0988727	0.428227	-0.114263	0.273318	1.08277	0.892023	1.31432
Thymic stromal lymphopoietin levels	AD	MR Egger	11	0.0547286	0.257508	0.836428	-0.449988	0.559445	1.05625	0.637636	1.7497
Thymic stromal lymphopoietin levels	AD	Weighted median	11	-0.0210246	0.124724	0.866135	-0.265483	0.223434	0.979195	0.766835	1.25036
Thymic stromal lymphopoietin levels	AD	Inverse variance weighted	11	-0.00511921	0.103103	0.9604	-0.207201	0.196963	0.994894	0.812856	1.2177
Tumor necrosis factor ligand superfamily member 12 levels	AD	MR Egger	25	-0.0539185	0.121258	0.660723	-0.291585	0.183748	0.947509	0.747079	1.20171
Tumor necrosis factor ligand superfamily member 12 levels	AD	Inverse variance weighted	25	0.0193557	0.0527656	0.71375	-0.0840648	0.122776	1.01954	0.919372	1.13063
Tumor necrosis factor ligand superfamily member 12 levels	AD	Weighted median	25	0.0103309	0.0772095	0.893558	-0.141	0.161662	1.01038	0.86849	1.17546
Urokinase-type plasminogen activator levels	AD	MR Egger	20	0.222947	0.124665	0.0905621	-0.0213967	0.467291	1.24975	0.978831	1.59567
Urokinase-type plasminogen activator levels	AD	Inverse variance weighted	20	-0.0594093	0.0559127	0.287992	-0.168998	0.0501796	0.942321	0.84451	1.05146
Urokinase-type plasminogen activator levels	AD	Weighted median	20	0.0456458	0.0762262	0.549293	-0.103758	0.195049	1.0467	0.901444	1.21537
Vascular endothelial growth factor A levels	AD	MR Egger	26	0.0406932	0.0532817	0.452467	-0.0637389	0.145125	1.04153	0.93825	1.15618
Vascular endothelial growth factor A levels	AD	Weighted median	26	0.0233818	0.0364826	0.521586	-0.048124	0.0948876	1.02366	0.953016	1.09954
Vascular endothelial growth factor A levels	AD	Inverse variance weighted	26	0.0115181	0.0354029	0.744922	-0.0578716	0.0809077	1.01158	0.943771	1.08427

## Sheet: Table S9
Supplementary Table S8. The instrumental variables used in Mendelian randomization analysis of 6 causal relationships are taken at the cut-off point of 5×10-8
Exposure	Outcome	SNP	Chromosome	Effect allele	Reference allele	Exposure				Outcome			F statistics
						β	SE	P		β	SE	P
AD	Axin-1 levels	rs3120745	1	G	A	-0.107	0.02	4.73e-08					29.9
AD	Axin-1 levels	rs12144049	1	T	C	-0.202	0.02	2.8e-27					117.2
AD	Axin-1 levels	rs6419573	2	C	T	-0.124	0.02	2.92e-10					39.8
AD	Axin-1 levels	rs12188917	5	C	T	0.17	0.02	2.89e-15					62.4
AD	Axin-1 levels	rs4151657	6	C	T	0.102	0.02	7.86e-09					33.4
AD	Axin-1 levels	rs12334935	8	A	G	0.093	0.02	4.18e-08					30.1
AD	Axin-1 levels	rs2212434	11	T	C	0.129	0.02	2.09e-14					58.5
AD	Axin-1 levels	rs479844	11	G	A	0.144	0.02	3.45e-17					71.2
AD	Axin-1 levels	rs10790275	11	C	G	0.122	0.02	2.16e-08					31.4
AD	Axin-1 levels	rs8066625	17	A	G	0.176	0.03	3.84e-08					30.3
AD	Axin-1 levels	rs2918299	19	T	C	0.143	0.02	5.45e-10					38.6
AD	Axin-1 levels	rs6062486	20	A	G	0.105	0.02	2.4e-08					31.2
AD	C-X-C motif chemokine 5 levels	rs3120745	1	G	A	-0.107	0.02	4.73e-08					29.9
AD	C-X-C motif chemokine 5 levels	rs12144049	1	T	C	-0.202	0.02	2.8e-27					117.2
AD	C-X-C motif chemokine 5 levels	rs6419573	2	C	T	-0.124	0.02	2.92e-10					39.8
AD	C-X-C motif chemokine 5 levels	rs12188917	5	C	T	0.17	0.02	2.89e-15					62.4
AD	C-X-C motif chemokine 5 levels	rs4151657	6	C	T	0.102	0.02	7.86e-09					33.4
AD	C-X-C motif chemokine 5 levels	rs12334935	8	A	G	0.093	0.02	4.18e-08					30.1
AD	C-X-C motif chemokine 5 levels	rs2212434	11	T	C	0.129	0.02	2.09e-14					58.5
AD	C-X-C motif chemokine 5 levels	rs479844	11	G	A	0.144	0.02	3.45e-17					71.2
AD	C-X-C motif chemokine 5 levels	rs10790275	11	C	G	0.122	0.02	2.16e-08					31.4
AD	C-X-C motif chemokine 5 levels	rs8066625	17	A	G	0.176	0.03	3.84e-08					30.3
AD	C-X-C motif chemokine 5 levels	rs2918299	19	T	C	0.143	0.02	5.45e-10					38.6
AD	C-X-C motif chemokine 5 levels	rs6062486	20	A	G	0.105	0.02	2.4e-08					31.2
AD	C-X-C motif chemokine 10 levels	rs3120745	1	G	A	-0.107	0.02	4.73e-08					29.9
AD	C-X-C motif chemokine 10 levels	rs12144049	1	T	C	-0.202	0.02	2.8e-27					117.2
AD	C-X-C motif chemokine 10 levels	rs6419573	2	C	T	-0.124	0.02	2.92e-10					39.8
AD	C-X-C motif chemokine 10 levels	rs12188917	5	C	T	0.17	0.02	2.89e-15					62.4
AD	C-X-C motif chemokine 10 levels	rs4151657	6	C	T	0.102	0.02	7.86e-09					33.4
AD	C-X-C motif chemokine 10 levels	rs12334935	8	A	G	0.093	0.02	4.18e-08					30.1
AD	C-X-C motif chemokine 10 levels	rs2212434	11	T	C	0.129	0.02	2.09e-14					58.5
AD	C-X-C motif chemokine 10 levels	rs479844	11	G	A	0.144	0.02	3.45e-17					71.2
AD	C-X-C motif chemokine 10 levels	rs10790275	11	C	G	0.122	0.02	2.16e-08					31.4
AD	C-X-C motif chemokine 10 levels	rs8066625	17	A	G	0.176	0.03	3.84e-08					30.3
AD	C-X-C motif chemokine 10 levels	rs2918299	19	T	C	0.143	0.02	5.45e-10					38.6
AD	C-X-C motif chemokine 10 levels	rs6062486	20	A	G	0.105	0.02	2.4e-08					31.2
AD	Oncostatin−M	rs3120745	1	G	A	-0.107	0.02	4.73e-08		0.0035	0.0138	0.8	29.9
AD	Oncostatin−M	rs12144049	1	T	C	-0.202	0.02	2.8e-27		0.0231	0.0135	0.0871	117.2
AD	Oncostatin−M	rs6419573	2	C	T	-0.124	0.02	2.92e-10		-0.0264	0.0146	0.0706	39.8
AD	Oncostatin−M	rs12188917	5	C	T	0.17	0.02	2.89e-15		0.0058	0.0155	0.708	62.4
AD	Oncostatin−M	rs4151657	6	C	T	0.102	0.02	7.86e-09		-0.0076	0.0124	0.54	33.4
AD	Oncostatin−M	rs12334935	8	A	G	0.093	0.02	4.18e-08		-0.0132	0.0119	0.267	30.1
AD	Oncostatin−M	rs2212434	11	T	C	0.129	0.02	2.09e-14		-0.0067	0.0118	0.57	58.5
AD	Oncostatin−M	rs479844	11	G	A	0.144	0.02	3.45e-17		0.0084	0.0134	0.531	71.2
AD	Oncostatin−M	rs10790275	11	C	G	0.122	0.02	2.16e-08		0.0093	0.0149	0.533	31.4
AD	Oncostatin−M	rs8066625	17	A	G	0.176	0.03	3.84e-08		-0.0173	0.0208	0.406	30.3
AD	Oncostatin−M	rs2918299	19	T	C	0.143	0.02	5.45e-10		-0.0202	0.0161	0.21	38.6
AD	Oncostatin−M	rs6062486	20	A	G	0.105	0.02	2.4e-08		0.0074	0.0129	0.566	31.2
AD	Sulfotransferase 1A1	rs3120745	1	G	A	-0.107	0.02	4.73e-08		-0.0018	0.0156	0.908	29.9
AD	Sulfotransferase 1A1	rs12144049	1	T	C	-0.202	0.02	2.8e-27		0.0209	0.0153	0.172	117.2
AD	Sulfotransferase 1A1	rs6419573	2	C	T	-0.124	0.02	2.92e-10		0.0121	0.0171	0.479	39.8
AD	Sulfotransferase 1A1	rs12188917	5	C	T	0.17	0.02	2.89e-15		0.0038	0.0181	0.834	62.4
AD	Sulfotransferase 1A1	rs4151657	6	C	T	0.102	0.02	7.86e-09		0.0155	0.0141	0.272	33.4
AD	Sulfotransferase 1A1	rs12334935	8	A	G	0.093	0.02	4.18e-08		-0.006	0.0135	0.657	30.1
AD	Sulfotransferase 1A1	rs2212434	11	T	C	0.129	0.02	2.09e-14		-0.0241	0.0133	0.07	58.5
AD	Sulfotransferase 1A1	rs479844	11	G	A	0.144	0.02	3.45e-17		-0.0205	0.0151	0.175	71.2
AD	Sulfotransferase 1A1	rs10790275	11	C	G	0.122	0.02	2.16e-08		0.0004	0.0168	0.981	31.4
AD	Sulfotransferase 1A1	rs8066625	17	A	G	0.176	0.03	3.84e-08		-0.0114	0.0238	0.632	30.3
AD	Sulfotransferase 1A1	rs2918299	19	T	C	0.143	0.02	5.45e-10		-0.0087	0.0183	0.634	38.6
AD	Sulfotransferase 1A1	rs6062486	20	A	G	0.105	0.02	2.4e-08		-0.0002	0.0148	0.989	31.2
AD	Tumor necrosis factor ligand superfamily member 14	rs3120745	1	G	A	-0.107	0.02	4.73e-08		0.0047	0.0156	0.763	29.9
AD	Tumor necrosis factor ligand superfamily member 14	rs12144049	1	T	C	-0.202	0.02	2.8e-27		0.0229	0.0151	0.129	117.2
AD	Tumor necrosis factor ligand superfamily member 14	rs6419573	2	C	T	-0.124	0.02	2.92e-10		-0.0226	0.0168	0.179	39.8
AD	Tumor necrosis factor ligand superfamily member 14	rs12188917	5	C	T	0.17	0.02	2.89e-15		-0.0305	0.0177	0.0849	62.4
AD	Tumor necrosis factor ligand superfamily member 14	rs4151657	6	C	T	0.102	0.02	7.86e-09		0.0219	0.0139	0.115	33.4
AD	Tumor necrosis factor ligand superfamily member 14	rs12334935	8	A	G	0.093	0.02	4.18e-08		-0.0065	0.0133	0.625	30.1
AD	Tumor necrosis factor ligand superfamily member 14	rs2212434	11	T	C	0.129	0.02	2.09e-14		-0.0073	0.0131	0.577	58.5
AD	Tumor necrosis factor ligand superfamily member 14	rs479844	11	G	A	0.144	0.02	3.45e-17		0.0166	0.0151	0.272	71.2
AD	Tumor necrosis factor ligand superfamily member 14	rs10790275	11	C	G	0.122	0.02	2.16e-08		0.0066	0.0168	0.694	31.4
AD	Tumor necrosis factor ligand superfamily member 14	rs8066625	17	A	G	0.176	0.03	3.84e-08		0.0122	0.0238	0.608	30.3
AD	Tumor necrosis factor ligand superfamily member 14	rs2918299	19	T	C	0.143	0.02	5.45e-10		-0.0233	0.0181	0.198	38.6
AD	Tumor necrosis factor ligand superfamily member 14	rs6062486	20	A	G	0.105	0.02	2.4e-08		-0.0053	0.0148	0.72	31.2

## Sheet: Table S10
Supplementary Table S9. The 7 causal relationships (SNPs reaching P<5×10-8)
Exposure	Outcome	method	nsnp	β	SE	Pvalue	lo_ci	up_ci	or	or_lci95	or_uci95		Heterogeneity test				Pleiotropy test
													Method	Q	P		egger_intercept	P
AD	Axin-1 levels	Inverse variance weighted	12	-0.0795647	0.0330255	0.0159881	-0.144295	-0.0148347	0.923518	0.865633	0.985275		Inverse variance weighted	4.60822	0.948648		-0.0189734	0.337235
AD	Axin-1 levels	Weighted median	12	-0.0801199	0.0429805	0.062308	-0.164362	0.00412195	0.923006	0.848435	1.00413		MR Egger	3.59221	0.963874
AD	Axin-1 levels	MR Egger	12	0.0578091	0.140232	0.688862	-0.217045	0.332663	1.05951	0.804894	1.39468
AD	C-X-C motif chemokine 5 levels	Inverse variance weighted	12	-0.0615186	0.0293748	0.0362366	-0.119093	-0.00394392	0.940336	0.887725	0.996064		Inverse variance weighted	7.42433	0.763754		-0.000916314	0.957538
AD	C-X-C motif chemokine 5 levels	Weighted median	12	-0.0761403	0.0410867	0.0638589	-0.15667	0.00438956	0.926686	0.854986	1.0044		MR Egger	7.42135	0.685158
AD	C-X-C motif chemokine 5 levels	MR Egger	12	-0.0548798	0.125102	0.67022	-0.300081	0.190321	0.946599	0.740759	1.20964
AD	C-X-C motif chemokine 10 levels	Inverse variance weighted	12	-0.0660135	0.0336002	0.0494516	-0.13187	-0.000157159	0.936118	0.876455	0.999843		Inverse variance weighted	14.6013	0.201484		-0.0121707	0.551553
AD	C-X-C motif chemokine 10 levels	Weighted median	12	-0.0842112	0.0389768	0.0307303	-0.160606	-0.00781672	0.919237	0.851628	0.992214		MR Egger	14.0673	0.169945
AD	C-X-C motif chemokine 10 levels	MR Egger	12	0.0221664	0.147232	0.883321	-0.266408	0.310741	1.02241	0.766127	1.36444
AD	Oncostatin-M levels	Inverse variance weighted	12	-0.0726885	0.0294209	0.013487	-0.130353	-0.0150236	0.92989	0.877785	0.985089		Inverse variance weighted	6.26237	0.855297		0.0163509	0.353177
AD	Oncostatin-M levels	Weighted median	12	-0.0837907	0.0380945	0.0278391	-0.158456	-0.00912542	0.919624	0.85346	0.990916		MR Egger	5.3143	0.869218
AD	Oncostatin-M levels	MR Egger	12	-0.191166	0.125186	0.157735	-0.436531	0.0541985	0.825995	0.646274	1.05569
AD	Sulfotransferase 1A1 levels	Inverse variance weighted	12	-0.0885003	0.0335446	0.00833254	-0.154248	-0.0227529	0.915303	0.85706	0.977504		Inverse variance weighted	6.8965	0.807402		0.00754269	0.701401
AD	Sulfotransferase 1A1 levels	Weighted median	12	-0.0682671	0.0446867	0.126591	-0.155853	0.0193188	0.934011	0.855685	1.01951		MR Egger	6.74077	0.74967
AD	Sulfotransferase 1A1 levels	MR Egger	12	-0.143186	0.142578	0.33893	-0.422638	0.136266	0.866592	0.655316	1.14599
AD	Tumor necrosis factor ligand superfamily member 14 levels	Inverse variance weighted	12	-0.0790234	0.0365814	0.0307566	-0.150723	-0.00732387	0.924018	0.860086	0.992703		Inverse variance weighted	13.395	0.268297		-0.0101557	0.648873
AD	Tumor necrosis factor ligand superfamily member 14 levels	Weighted median	12	-0.0812451	0.0469084	0.0832749	-0.173186	0.0106955	0.921968	0.840982	1.01075		MR Egger	13.1062	0.217794
AD	Tumor necrosis factor ligand superfamily member 14 levels	MR Egger	12	-0.00545486	0.161269	0.973683	-0.321541	0.310631	0.99456	0.725031	1.36429

[truncated: 2 more sheets: Table S11, Table S12]
